# Supplementary material for: The G Protein-Coupled Bile Acid Receptor TGR5 (Gpbar1) Modulates Endothelin-1 Signaling in Liver
Source: Cells. 2019 Nov 19;8(11):1467. doi: 10.3390/cells8111467 (PMC6912679; doi:10.3390/cells8111467)
Supplement: Supplementary file 1 [file cells-08-01467-s001.zip]

Archive with 11 entries (10 files):
- Supplemental Figures.pdf
- __MACOSX/
- __MACOSX/._Supplemental Figures.pdf
- Suppl Table 3_GO enrichment LCA vs. chow_up.xlsx
- __MACOSX/._Suppl Table 3_GO enrichment LCA vs. chow_up.xlsx
- Suppl Table 1_differential genes LCA vs. chow_up.xlsx
- __MACOSX/._Suppl Table 1_differential genes LCA vs. chow_up.xlsx
- Suppl Tabl 4_GO enrichment LCA vs. chow_down.xlsx
- __MACOSX/._Suppl Tabl 4_GO enrichment LCA vs. chow_down.xlsx
- Suppl Table 2_differential genes LCA vs. chow_down.xlsx
- __MACOSX/._Suppl Table 2_differential genes LCA vs. chow_down.xlsx
