# Supplementary material for: The G Protein-Coupled Bile Acid Receptor TGR5 (Gpbar1) Modulates Endothelin-1 Signaling in Liver
Source: Cells. 2019 Nov 19;8(11):1467. doi: 10.3390/cells8111467 (PMC6912679; doi:10.3390/cells8111467)
Supplement: Supplementary file 1 [file cells-08-01467-s001.zip › Suppl Table 3_GO enrichment LCA vs. chow_up.xlsx]

## Sheet: up
GO.ID	Term	Annotated	Significant	Expected	Rank in classic	elim	p.adj.elim	classic	p.adj.classic	genes
GO:0008284	positive regulation of cell proliferation	1044	38	12.64	131	0.00013	0.0595719	1.4e-09	1.68256e-07	Cxcr2, Atf3, Ctgf, Cd24a, Tnfaip3, Ccl2, Sox9, Lgals3, Nckap1l, Osmr, Rac2, Cdkn1a, Lrg1, Hbegf, Clcf1, Anxa1, Vim, Thbs1, Mmp9, Il1b, Bcl2l1, Tgm2, Ngf, Camk2d, Tpd52, Fabp4, Vcam1, Ptafr, Tnc, Plac8, Ccl24, Serpine1, Gab2, Hmox1, Mmp12, Anxa2, Timp1, Flna
GO:0007263	nitric oxide mediated signal transduction	22	4	0.27	430	0.00013	0.0595719	0.00013	0.0047051	Rasd1, Thbs1, Mt2, Mt1
GO:0090023	positive regulation of neutrophil chemotaxis	41	5	0.5	432	0.00013	0.0595719	0.00013	0.0047051	Cxcr2, Nckap1l, Rac2, Il1b, 17438995
GO:0051549	positive regulation of keratinocyte migration	9	3	0.11	437	0.00014	0.0595719	0.00014	0.00496432	Hbegf, Mmp9, Serpine1
GO:0030316	osteoclast differentiation	105	9	1.27	305	0.00014	0.0595719	5.4e-06	0.000277835	Inpp5d, Fcer1g, Ccl3, Cd300lf, Fbn1, Tyrobp, Gab2, Adam8, Anxa2
GO:0033627	cell adhesion mediated by integrin	50	7	0.61	275	0.00014	0.0595719	2.3e-06	0.000130256	Cd24a, Nckap1l, Fermt3, Itga6, Fbn1, 1700024P16Rik, Serpine1
GO:0034118	regulation of erythrocyte aggregation	2	2	0.02	445	0.00015	0.0605538	0.00015	0.00525969	Cd24a, Lgals1
GO:0033189	response to vitamin A	2	2	0.02	446	0.00015	0.0605538	0.00015	0.00525969	Rbp1, Serpina7
GO:0071276	cellular response to cadmium ion	23	4	0.28	450	0.00016	0.06144	0.00016	0.00552421	Mmp9, Hmox1, Mt2, Mt1
GO:0042098	T cell proliferation	210	14	2.54	216	0.00016	0.06144	3.0e-07	2.17659e-05	Slc11a1, Cd24a, Itgb2, Lgals3, Nckap1l, Rac2, Anxa1, Cd44, Il1b, Vcam1, Gpnmb, Itgam, Tarm1, Msn
GO:0050777	negative regulation of immune response	164	9	1.99	462	0.00018	0.0659051	0.00018	0.00609445	Col3a1, Inpp5d, Tnfaip3, Irak3, Lgals3, Anxa1, Il4ra, Hmox1, Mmp12
GO:0030574	collagen catabolic process	24	4	0.29	463	0.00018	0.0659051	0.00018	0.00609445	Mmp14, Mmp9, Ctss, Mmp8
GO:0032760	positive regulation of tumor necrosis factor production	98	7	1.19	466	0.00019	0.0664747	0.00019	0.00640548	Fcgr3, Fcer1g, Ccl2, Ccl3, Cd14, Thbs1, Ptafr
GO:0048661	positive regulation of smooth muscle cell proliferation	98	7	1.19	467	0.00019	0.0664747	0.00019	0.00640548	Hbegf, Thbs1, Mmp9, Tgm2, Camk2d, Ptafr, Hmox1
GO:0015850	organic hydroxy compound transport	225	13	2.72	294	0.00023	0.07872	4.0e-06	0.000214204	Soat1, Fcgr3, Fcer1g, Emb, Lgals3, Spp1, Slc10a6, Nucb2, Msr1, Smpd3, Apoa4, Anxa2, Slc51b
GO:0016485	protein processing	257	13	3.11	342	0.00024	0.0803949	1.7e-05	0.000773549	Il1r2, Srgn, Rhbdf2, Lgmn, Ctla2a, Mmp14, Gm22107, Tmprss2, Thbs1, Ctss, Serpine1, Plat, Cpe
GO:0030199	collagen fibril organization	47	5	0.57	481	0.00025	0.082	0.00025	0.00816598	Col3a1, Col1a1, Loxl2, Lox, Anxa2
GO:0038063	collagen-activated tyrosine kinase receptor signaling pathway	11	3	0.13	488	0.00027	0.0867527	0.00027	0.00869301	Col1a1, Col4a2, Col4a1
GO:0006869	lipid transport	324	16	3.92	279	0.00028	0.0881664	2.4e-06	0.000134468	Soat1, Ace, Runx1, Prelid2, Anxa1, Thbs1, Il1b, Abcb1a, Spp1, Slc10a6, Nucb2, Msr1, Apoa4, Anxa2, Sorl1, Slc51b
GO:0071346	cellular response to interferon-gamma	140	8	1.7	496	0.00031	0.0956988	0.00031	0.00984	Ccl2, Ccl6, Ccl3, Gm8399, Actg-ps1, Vim, Ccl24, Actg-ps1
GO:0071310	cellular response to organic substance	2472	68	29.94	99	0.00034	0.102942	5.5e-11	8.74667e-09	Map4k4, Il1r2, Il1r1, Col3a1, Selp, Atf3, Sgk1, Ctgf, Cd24a, Cd63, Tnfaip3, Ddit4, Irak3, Gfpt2, Ccl2, Col1a1, Sox9, Cd68, Ccl6, Ccl3, Cd300lf, Klf6, Gm8399, Krt18, Osmr, Csf2rb2, Krt8, Actg-ps1, Runx1, Sik1, Lrg1, Rab31, Cd14, Cyp26a1, Anxa1, Myof, Vim, Thbs1, Creb3l1, Cd44, Fbn1, Il1b, Bcl2l1, Tiparp, Ngf, Fabp4, Gstm3, Vcam1, Laptm5, Il22ra1, 17438995, Spp1, Ccl24, Serpine1, Nucb2, Saa3, Iqgap…
GO:0002283	neutrophil activation involved in immune response	16	6	0.19	164	0.00035	0.10397	2.2e-08	2.112e-06	Fcer1g, Itgb2, Ptafr, Anxa3, Tyrobp, Itgam
GO:0070374	positive regulation of ERK1 and ERK2 cascade	264	11	3.2	506	0.00040	0.112832	0.00040	0.0123969	Marco, Ctgf, Ccl2, Ccl6, Ccl3, Cd44, Il1b, Camk2d, Ccl24, Gpnmb, Bmper
GO:0048771	tissue remodeling	183	13	2.22	227	0.00040	0.112832	3.9e-07	2.70492e-05	Inpp5d, Cd24a, Mmp14, Rac2, Anxa1, Itga4, Mmp9, Tgm2, Ctss, Spp1, Gpnmb, Adam8, Flna
GO:0032496	response to lipopolysaccharide	354	13	4.29	510	0.00041	0.112832	0.00041	0.0126075	Slc11a1, Tnfaip3, Irak3, Ccl2, Ace, Cd14, Il1b, Slpi, Ptafr, 17438995, Serpine1, Tnfrsf23, Plscr1
GO:0002548	monocyte chemotaxis	71	8	0.86	277	0.00043	0.112832	2.3e-06	0.000130256	Ccl2, Ccl6, Ccl3, Lgals3, Pla2g7, Anxa1, Ccl24, Serpine1
GO:0034441	plasma lipoprotein particle oxidation	3	2	0.04	517	0.00043	0.112832	0.00043	0.0130442	Pla2g7, Apoa4
GO:0002540	leukotriene production involved in inflammatory response	3	2	0.04	518	0.00043	0.112832	0.00043	0.0130442	Alox5ap, Serpine1
GO:0070489	T cell aggregation	3	2	0.04	519	0.00043	0.112832	0.00043	0.0130442	Adam8, Msn
GO:0015718	monocarboxylic acid transport	147	8	1.78	521	0.00044	0.113563	0.00044	0.0132708	Ace, Slc16a6, Emb, Anxa1, Thbs1, Il1b, Slc10a6, Slc51b
GO:0008630	intrinsic apoptotic signaling pathway in response to DNA damage	113	7	1.37	525	0.00046	0.11681	0.00046	0.0136904	Ddit4, Cdkn1a, Ier3, Cd44, Bcl2l1, Hmox1, Plscr1
GO:0009895	negative regulation of catabolic process	269	11	3.26	530	0.00047	0.117455	0.00047	0.0139092	Slc11a1, Tnfaip3, Ddit4, Irak3, Ier3, Il1b, Hmox1, Nrg1, Anxa2, Timp1, Flna
GO:0019221	cytokine-mediated signaling pathway	395	19	4.78	228	0.00048	0.11808	4.0e-07	2.75004e-05	Il1r2, Il1r1, Cd24a, Irak3, Ccl2, Ccl6, Ccl3, Cd300lf, Klf6, Krt18, Osmr, Csf2rb2, Krt8, Il1b, Il22ra1, 17438995, Ccl24, Ifitm2, Mmp12
GO:0044319	wound healing, spreading of cells	31	4	0.38	537	0.00051	0.12353	0.00051	0.0148969	Hbegf, Cd44, Mmp12, Flna
GO:0071560	cellular response to transforming growth factor beta stimulus	190	9	2.3	543	0.00054	0.128815	0.00054	0.015657	Col3a1, Ccl2, Sox9, Runx1, Lrg1, Thbs1, Fbn1, Serpine1, Col4a2
GO:0008203	cholesterol metabolic process	117	7	1.42	545	0.00057	0.133941	0.00057	0.0164662	Insig2, Soat1, Ch25h, Saa1, Fgl1, Apoa4, Sorl1
GO:0042127	regulation of cell proliferation	1767	59	21.4	71	0.00070	0.162071	6.2e-13	1.37483e-10	Cxcr2, Inpp5d, Btg2, Prg4, Atf3, Ctgf, Cd24a, Btg1, Tnfaip3, Ccl2, Slfn2, Ace, Sox9, Lgals3, Nckap1l, Osmr, Sla, Rac2, Btg3, Runx1, Cdkn1a, Btg3, Lrg1, Hbegf, Clcf1, Anxa1, Vim, Thbs1, Mmp9, Frzb, Cd44, Il1b, Bcl2l1, Tgm2, S100a11, Ngf, Camk2d, Tpd52, Fabp4, Vcam1, Ptafr, Fgr, Tnc, 17438995, Plac8, Ccl24, Serpine1, Gpnmb, Gab2, Il4ra, Tarm1, Tnfrsf23, Hmox1, Ifi30, Mmp12, Anxa2, Timp1, Flna, LOC1…
GO:0097284	hepatocyte apoptotic process	15	3	0.18	565	0.00072	0.164285	0.00072	0.0199924	Krt18, Krt8, Bcl2l1
GO:0007157	heterophilic cell-cell adhesion via plasma membrane cell adhesion molecules	59	5	0.71	573	0.00074	0.166437	0.00074	0.0202267	Selp, Cd24a, Lgals1, Itga4, Vcam1
GO:0031589	cell-substrate adhesion	312	23	3.78	87	0.00083	0.173184	5.6e-12	1.01341e-09	Col3a1, Ctgf, Itgb2, Cd63, Col1a1, Nid1, Nid1, Mmp14, Lgals1, Rac2, Tnfrsf12a, Fermt3, Itga6, Itga4, Thbs1, S100a10, Vcam1, Spp1, Serpine1, Adamts9, Iqgap1, Adam8, Flna
GO:0032763	regulation of mast cell cytokine production	4	2	0.05	583	0.00086	0.173184	0.00086	0.0226798	Fcer1g, Hmox1
GO:0001798	positive regulation of type IIa hypersensitivity	4	2	0.05	584	0.00086	0.173184	0.00086	0.0226798	Fcgr3, Fcer1g
GO:2000418	positive regulation of eosinophil migration	4	2	0.05	585	0.00086	0.173184	0.00086	0.0226798	Ccl24, Adam8
GO:0001812	positive regulation of type I hypersensitivity	4	2	0.05	586	0.00086	0.173184	0.00086	0.0226798	Fcgr3, Fcer1g
GO:0001805	positive regulation of type III hypersensitivity	4	2	0.05	587	0.00086	0.173184	0.00086	0.0226798	Fcgr3, Fcer1g
GO:0070488	neutrophil aggregation	4	2	0.05	588	0.00086	0.173184	0.00086	0.0226798	S100a8, S100a9
GO:1901529	positive regulation of anion channel activity	4	2	0.05	589	0.00086	0.173184	0.00086	0.0226798	Ptafr, Abcb1a
GO:0001820	serotonin secretion	16	3	0.19	598	0.00088	0.173184	0.00088	0.0231297	Fcgr3, Fcer1g, Lgals3
GO:0002376	immune system process	2553	100	30.92	1	0.00088	0.173184	4.3e-28	6.76992e-24	Il1r1, Col3a1, Cxcr2, Slc11a1, Inpp5d, Selp, Marco, Prg4, Fcgr3, Fcer1g, Apcs, Cd24a, Lilrb4, Itgb2, Tnfaip3, Ddit4, Irak3, Ccl2, Ace, Sox9, Ccl6, Ccl3, Cd300lf, Pld4, Gm8399, Cxcl14, Ctla2a, Lgals3, Mmp14, Lgals1, Nckap1l, Fam49b, Sla, Ly6d, Gm22107, Rac2, Retnlg, Klhl6, Actg-ps1, Runx1, Cdkn1a, Pla2g7, Cd14, Clcf1, Anxa1, Ch25h, Vim, Apbb1ip, Itga6, Itga4, Thbs1, Mmp9, Lcn2, Cd44, Fbn1, Il1b, S…
GO:0007507	heart development	602	19	7.29	448	0.00090	0.174933	0.00015	0.00525969	Col3a1, Ace, Sox9, Vcan, Heg1, Adamts1, Sik1, Lox, Itga4, Thbs1, Mmp9, Fbn1, Camk2d, Vcam1, Adamts9, Nrg1, Slc25a4, Cpe, Flna
GO:0042060	wound healing	343	25	4.15	74	0.00095	0.1824	8.3e-13	1.76588e-10	Col3a1, Slc11a1, Selp, Fcer1g, Ccl2, Col1a1, Plek, Ifrd1, F13a1, Tnfrsf12a, Hbegf, Lox, Fermt3, Anxa1, Myof, Thbs1, Cd44, Thbd, S100a9, Serpine1, Hmox1, Mmp12, Pkm, Anxa2, Flna
GO:0006955	immune response	1521	63	18.42	28	0.00098	0.185893	3.1e-18	1.74309e-15	Col3a1, Cxcr2, Slc11a1, Inpp5d, Marco, Prg4, Fcgr3, Fcer1g, Apcs, Cd24a, Lilrb4, Itgb2, Tnfaip3, Irak3, Ccl2, Ccl6, Ccl3, Cd300lf, Gm8399, Cxcl14, Lgals3, Lgals1, Nckap1l, Fam49b, Sla, Rac2, Klhl6, Actg-ps1, Cd14, Clcf1, Anxa1, Vim, Apbb1ip, Lcn2, Cd44, Il1b, Slpi, S100a8, Ctss, S100a9, 1700024P16Rik, Ptafr, Fgr, C1qb, 17438995, Anxa3, Ccl24, Clec4d, Clec4e, Tyrobp, Gab2, Il4ra, Itgam, Tarm1, Ada…
GO:0042447	hormone catabolic process	17	3	0.21	608	0.00105	0.194485	0.00105	0.0271003	Ace, Spp1, Sult1e1
GO:0034754	cellular hormone metabolic process	95	6	1.15	610	0.00105	0.194485	0.00105	0.0271003	Cyp21a1, Cyp26a1, Tiparp, Spp1, Sult1e1, Rbp1
GO:0043524	negative regulation of neuron apoptotic process	169	8	2.05	612	0.00109	0.197252	0.00109	0.0280408	Btg2, Lgmn, Clcf1, Bcl2l1, Ngf, Adam8, Hmox1, Mt1
GO:0032715	negative regulation of interleukin-6 production	45	6	0.54	341	0.00109	0.197252	1.6e-05	0.000738721	Inpp5d, Prg4, Cd24a, Tnfaip3, Irak3, Nckap1l
GO:0030155	regulation of cell adhesion	653	36	7.91	52	0.00111	0.198127	3.2e-14	9.68862e-12	Selp, Cd24a, Cd63, Tnfaip3, Ccl2, Col1a1, Sox9, Nid1, Nid1, Lgals3, Mmp14, Lgals1, Nckap1l, Fam49b, Rac2, Fermt3, Anxa1, Apbb1ip, Itga6, Itga4, Thbs1, Cd44, Il1b, Tgm2, S100a10, Vcam1, Ptafr, Tnc, Spp1, Serpine1, Gpnmb, Il4ra, Tarm1, Iqgap1, Adam8, Flna
GO:0072659	protein localization to plasma membrane	254	10	3.08	613	0.00112	0.198127	0.00112	0.0287187	Fcer1g, Krt18, Mrap, Rab31, Bcl2l1, S100a10, Camk2d, Anxa2, Rab8b, Flna
GO:0030335	positive regulation of cell migration	540	33	6.54	51	0.00122	0.211613	2.3e-14	7.10024e-12	Il1r1, Cxcr2, Selp, Ccl2, Col1a1, Sox9, Cxcl14, Lgals3, Mmp14, Nckap1l, Rac2, Pla2g7, Hbegf, Fermt3, Anxa1, Itga6, Itga4, Thbs1, Mmp9, Il1b, Camk2d, Ptafr, Fgr, 17438995, Anxa3, Ccl24, Serpine1, Gpnmb, Gab2, Iqgap1, Adam8, Hmox1, Flna
GO:0090026	positive regulation of monocyte chemotaxis	18	3	0.22	623	0.00125	0.211613	0.00125	0.0315385	Ccl2, Pla2g7, Serpine1
GO:0045579	positive regulation of B cell differentiation	18	3	0.22	624	0.00125	0.211613	0.00125	0.0315385	Inpp5d, Mmp14, Nckap1l
GO:0050863	regulation of T cell activation	306	16	3.71	264	0.00125	0.211613	1.1e-06	6.56e-05	Cd24a, Ccl2, Ctla2a, Lgals3, Lgals1, Nckap1l, Fam49b, Rac2, Anxa1, Cd44, Il1b, Vcam1, Gpnmb, Il4ra, Tarm1, Adam8
GO:0032370	positive regulation of lipid transport	67	5	0.81	627	0.00131	0.216296	0.00131	0.0328942	Runx1, Il1b, Spp1, Nucb2, Anxa2
GO:0007173	epidermal growth factor receptor signaling pathway	100	6	1.21	628	0.00138	0.216296	0.00138	0.0345967	Sox9, Rhbdf2, Hbegf, Mmp9, Plaur, Iqgap1
GO:0070098	chemokine-mediated signaling pathway	68	5	0.82	629	0.00141	0.216296	0.00141	0.0350684	Ccl2, Ccl6, Ccl3, 17438995, Ccl24
GO:0033031	positive regulation of neutrophil apoptotic process	5	2	0.06	631	0.00143	0.216296	0.00143	0.0350684	Anxa1, Cd44
GO:2001268	negative regulation of cysteine-type endopeptidase activity involved in apoptotic signaling pathway	5	2	0.06	632	0.00143	0.216296	0.00143	0.0350684	Mmp9, Plaur
GO:1903966	monounsaturated fatty acid biosynthetic process	5	2	0.06	633	0.00143	0.216296	0.00143	0.0350684	Scd2, Scd2
GO:0010519	negative regulation of phospholipase activity	5	2	0.06	634	0.00143	0.216296	0.00143	0.0350684	Rgs2, Anxa1
GO:0010912	positive regulation of isomerase activity	5	2	0.06	635	0.00143	0.216296	0.00143	0.0350684	Itgam, Plscr1
GO:2000427	positive regulation of apoptotic cell clearance	5	2	0.06	636	0.00143	0.216296	0.00143	0.0350684	Ccl2, Cd300lf
GO:1903238	positive regulation of leukocyte tethering or rolling	5	2	0.06	637	0.00143	0.216296	0.00143	0.0350684	Itga4, Ptafr
GO:0070487	monocyte aggregation	5	2	0.06	638	0.00143	0.216296	0.00143	0.0350684	Cd44, Il1b
GO:0009628	response to abiotic stimulus	1016	24	12.3	644	0.00145	0.216296	0.00145	0.0354484	Il1r1, Col3a1, Sgk1, Cd24a, Ddit4, Ccl2, Col1a1, Sox9, Lgmn, Loxl2, Krt8, Cdkn1a, Sik1, Myof, Thbs1, Bcl2l1, Ctss, Camk2d, Abcb1a, Plac8, Adam8, Plat, Hmox1, Rbm3
GO:1905523	positive regulation of macrophage migration	19	3	0.23	645	0.00147	0.216296	0.00147	0.0357708	Ccl2, Mmp14, Thbs1
GO:0043951	negative regulation of cAMP-mediated signaling	19	3	0.23	646	0.00147	0.216296	0.00147	0.0357708	Rgs2, Mrap, Nucb2
GO:0048246	macrophage chemotaxis	41	4	0.5	648	0.00150	0.218667	0.00150	0.0363323	Ccl2, Ccl3, Lgals3, Thbs1
GO:1902533	positive regulation of intracellular signal transduction	1002	34	12.13	178	0.00156	0.225327	6.2e-08	5.45323e-06	Map4k4, Col3a1, Selp, Marco, Ctgf, Cd24a, Gadd45b, Ccl2, Sox9, Ccl6, Ccl3, Mrap, Hbegf, Cd14, Clcf1, Thbs1, Cd44, Il1b, Tgm2, S100a8, Ngf, Camk2d, S100a9, Fgr, Map3k6, Ccl24, Gpnmb, Iqgap1, Adam8, Nrg1, Smpd3, Bmper, Plscr1, Mid1
GO:0006875	cellular metal ion homeostasis	567	16	6.87	654	0.00160	0.22756	0.00160	0.0384586	Cxcr2, Slc11a1, Sgk1, Cd24a, Ccl2, Ccl3, Il1b, Tgm2, Ngf, Camk2d, 17438995, Nucb2, Hmox1, Mt2, Mt1, Smpd3
GO:0006898	receptor-mediated endocytosis	267	10	3.23	657	0.00162	0.22756	0.00162	0.0388208	Cxcr2, Fcer1g, Itgb2, Cd63, Rab31, Cd14, Itga4, Serpine1, Msr1, Anxa2
GO:0072001	renal system development	291	14	3.52	335	0.00164	0.22756	1.4e-05	0.000657958	Cxcr2, Ace, Sox9, Nid1, Nid1, Vcan, Adamts1, Itga6, Cd44, Fbn1, Tiparp, Prom1, Col4a1, Bmper
GO:2000379	positive regulation of reactive oxygen species metabolic process	104	6	1.26	658	0.00168	0.22756	0.00168	0.0401974	Itgb2, Cdkn1a, Thbs1, Il1b, Itgam, Smpd3
GO:0050901	leukocyte tethering or rolling	25	5	0.3	325	0.00168	0.22756	1.1e-05	0.000528	Selp, Itga4, Vcam1, Ptafr, Selplg
GO:0043066	negative regulation of apoptotic process	1014	33	12.28	212	0.00169	0.22756	2.6e-07	1.9218e-05	Map4k4, Cxcr2, Btg2, Fcer1g, Sgk1, Tnfaip3, Sox9, Lgmn, Lgals3, Krt18, Nckap1l, Cdkn1a, Ier3, Clcf1, Itga6, Thbs1, Mmp9, Creb3l1, Cd44, Il1b, Bcl2l1, Ngf, Spp1, Plac8, Serpine1, Plaur, Adam8, Tnfrsf23, Hmox1, Mt1, Slc25a4, Timp1, Flna
GO:0045453	bone resorption	71	5	0.86	659	0.00170	0.22756	0.00170	0.0406143	Inpp5d, Rac2, Ctss, Spp1, Adam8
GO:0042742	defense response to bacterium	364	12	4.41	660	0.00171	0.22756	0.00171	0.0407827	Slc11a1, Adamts4, Fcer1g, Lyz2, Slpi, Fgr, Il22ra1, Anxa3, Plac8, Serpine1, Clec4d, Clec4e
GO:0002755	MyD88-dependent toll-like receptor signaling pathway	20	3	0.24	661	0.00172	0.22756	0.00172	0.0407827	Irak3, Cd300lf, Tlr13
GO:0002504	antigen processing and presentation of peptide or polysaccharide antigen via MHC class II	20	3	0.24	662	0.00172	0.22756	0.00172	0.0407827	Fcer1g, Thbs1, Ifi30
GO:2001235	positive regulation of apoptotic signaling pathway	182	8	2.2	665	0.00174	0.228288	0.00174	0.0411948	Atf3, Tnfrsf12a, Thbs1, Mmp9, S100a8, S100a9, Plaur, Plscr1
GO:0016049	cell growth	517	18	6.26	396	0.00183	0.238112	6.6e-05	0.002624	Sgk1, Ctgf, Igfbp1, Sox9, Ifrd1, Mmp14, Cdkn1a, Tnfrsf12a, Hbegf, Frzb, Cd44, Ngf, Camk2d, Emp1, Emp3, Iqgap1, Nrg1, Slc25a4
GO:0016525	negative regulation of angiogenesis	106	6	1.28	669	0.00185	0.238741	0.00185	0.0435372	Ccl2, Adamts1, Thbs1, Serpine1, Adamts9, Col4a2
GO:0060326	cell chemotaxis	307	31	3.72	19	0.00189	0.241864	1.2e-19	9.94358e-17	Cxcr2, Fcgr3, Fcer1g, Itgb2, Ccl2, Ccl6, Ccl3, Cxcl14, Lgals3, Nckap1l, Rac2, Retnlg, Pla2g7, Hbegf, Anxa1, Ch25h, Thbs1, Il1b, S100a8, S100a9, Vcam1, Csf3r, 17438995, Spp1, Ccl24, Serpine1, Saa2, Itgam, Saa3, Saa1, Adam8
GO:0090303	positive regulation of wound healing	58	8	0.7	235	0.00202	0.241864	4.7e-07	3.13546e-05	Selp, Ccl2, Plek, Hbegf, Anxa1, Thbs1, S100a9, Serpine1
GO:0072503	cellular divalent inorganic cation homeostasis	474	14	5.74	678	0.00204	0.241864	0.00204	0.0473016	Cxcr2, Slc11a1, Cd24a, Ccl2, Ccl3, Il1b, Tgm2, Ngf, Camk2d, 17438995, Nucb2, Mt2, Mt1, Smpd3
GO:0009914	hormone transport	373	12	4.52	680	0.00209	0.241864	0.00209	0.0478185	Map4k4, Ildr2, Runx1, Clcf1, Anxa1, Il1b, Abcb1a, Spp1, Nucb2, Smpd3, Rab8b, Serpina7
GO:0044255	cellular lipid metabolic process	937	24	11.35	533	0.00211	0.241864	0.00048	0.0141519	Inpp5d, Sccpdh, Insig2, Soat1, Ppap2c, Plek, Sptlc2, Pla2g7, Sik1, B4galt6, Cyp26a1, Scd2, Anxa1, Fabp4, Fgr, Alox5ap, Akr1b7, Nucb2, Isyna1, Smpd3, Apoa4, Plscr1, Rbp1, Scd2
GO:1900086	positive regulation of peptidyl-tyrosine autophosphorylation	6	2	0.07	682	0.00212	0.241864	0.00212	0.0478185	Ace, Iqgap1
GO:0010273	detoxification of copper ion	6	2	0.07	683	0.00212	0.241864	0.00212	0.0478185	Mt2, Mt1
GO:0010757	negative regulation of plasminogen activation	6	2	0.07	684	0.00212	0.241864	0.00212	0.0478185	Thbs1, Serpine1
GO:0010572	positive regulation of platelet activation	6	2	0.07	685	0.00212	0.241864	0.00212	0.0478185	Selp, Plek
GO:0052405	negative regulation by host of symbiont molecular function	6	2	0.07	686	0.00212	0.241864	0.00212	0.0478185	Apcs, Anxa2
GO:0002291	T cell activation via T cell receptor contact with antigen bound to MHC molecule on antigen presenti...	6	2	0.07	687	0.00212	0.241864	0.00212	0.0478185	Lgals3, Apbb1ip
GO:2000173	negative regulation of branching morphogenesis of a nerve	6	2	0.07	688	0.00212	0.241864	0.00212	0.0478185	Il1b, Cpe
GO:2000271	positive regulation of fibroblast apoptotic process	6	2	0.07	689	0.00212	0.241864	0.00212	0.0478185	Stk17b, Btg1
GO:1905049	negative regulation of metallopeptidase activity	6	2	0.07	690	0.00212	0.241864	0.00212	0.0478185	Sorl1, Timp1
GO:2000659	regulation of interleukin-1-mediated signaling pathway	6	2	0.07	691	0.00212	0.241864	0.00212	0.0478185	Il1r2, Il1r1
GO:0070278	extracellular matrix constituent secretion	6	2	0.07	692	0.00212	0.241864	0.00212	0.0478185	Ctgf, Creb3l1
GO:1903039	positive regulation of leukocyte cell-cell adhesion	200	13	2.42	257	0.00220	0.249186	1.1e-06	6.56e-05	Cd24a, Ccl2, Lgals1, Nckap1l, Fam49b, Anxa1, Itga4, Cd44, Il1b, Vcam1, Ptafr, Il4ra, Adam8
GO:0062012	regulation of small molecule metabolic process	427	13	5.17	705	0.00225	0.253029	0.00225	0.0501756	Insig2, Ddit4, Plek, Ier3, Sik1, Anxa1, Thbs1, Il1b, Bcl2l1, Ptafr, Nucb2, Fgl1, Apoa4
GO:0051043	regulation of membrane protein ectodomain proteolysis	22	3	0.27	707	0.00228	0.254584	0.00228	0.050701	Il1b, Adam8, Timp1
GO:0051336	regulation of hydrolase activity	1010	34	12.23	182	0.00232	0.256226	7.5e-08	6.48791e-06	Rgs2, Rgs1, Apcs, Ctgf, Cstb, Ccl2, Plek, Ccl6, Ccl3, Serpina3m, Ifi27l2b, Serpinb6b, Vcan, Nckap1l, Anxa1, Itga6, Thbs1, Mmp9, Cd44, Slpi, S100a8, S100a10, Ngf, S100a9, Ptafr, Ccl24, Serpine1, Plaur, Iqgap1, Apoa4, Plscr1, Sorl1, Timp1, Serpina7
GO:0031532	actin cytoskeleton reorganization	111	6	1.34	709	0.00234	0.256226	0.00234	0.0519619	Plek, Gm22107, Rac2, Anxa1, S100a9, Flna
GO:0043542	endothelial cell migration	194	10	2.35	435	0.00236	0.256226	0.00013	0.0047051	Itgb2, Loxl2, Gm22107, Anxa1, Thbs1, Anxa3, Adamts9, Adam8, Hmox1, Bmper
GO:0000165	MAPK cascade	826	28	10	256	0.00238	0.256226	1.0e-06	6.15e-05	Map4k4, Slc11a1, Marco, Rgs2, Atf3, Ctgf, Cd24a, Gadd45b, Irak3, Ccl2, Sox9, Ccl6, Ccl3, Clcf1, Thbs1, Cd44, Il1b, Camk2d, Map3k6, Ccl24, Gpnmb, Iqgap1, Adam8, Nrg1, Bmper, Sorl1, Tlr13, Mid1
GO:0045123	cellular extravasation	56	10	0.68	130	0.00243	0.256226	1.3e-09	1.5744e-07	Il1r1, Selp, Itgb2, Ccl2, Itga4, Vcam1, Ptafr, Selplg, Itgam, Adam8
GO:1902905	positive regulation of supramolecular fiber organization	192	8	2.33	711	0.00243	0.256226	0.00243	0.0538086	Rgs2, Ctgf, Plek, Nckap1l, Rac2, S100a10, Ccl24, Arpc1b
GO:0002292	T cell differentiation involved in immune response	77	5	0.93	712	0.00244	0.256226	0.00244	0.0538785	Fcer1g, Anxa1, Clec4d, Clec4e, Il4ra
GO:0032729	positive regulation of interferon-gamma production	77	5	0.93	713	0.00244	0.256226	0.00244	0.0538785	Slc11a1, Fam49b, Runx1, Cd14, Il1b
GO:1902041	regulation of extrinsic apoptotic signaling pathway via death domain receptors	51	8	0.62	202	0.00248	0.256226	1.7e-07	1.32499e-05	Atf3, Tnfaip3, Lgals3, Thbs1, Bcl2l1, Serpine1, Tnfrsf23, Hmox1
GO:2001222	regulation of neuron migration	47	4	0.57	716	0.00249	0.256226	0.00249	0.0545997	Il1r1, Col3a1, Nrg1, Flna
GO:1904036	negative regulation of epithelial cell apoptotic process	47	4	0.57	717	0.00249	0.256226	0.00249	0.0545997	Tnfaip3, Ngf, Serpine1, Hmox1
GO:0007520	myoblast fusion	47	4	0.57	718	0.00249	0.256226	0.00249	0.0545997	Gm22107, Myof, Cd53, Il4ra
GO:0002675	positive regulation of acute inflammatory response	29	5	0.35	355	0.00255	0.260696	2.4e-05	0.0010496	Fcgr3, Fcer1g, Il1b, Alox5ap, Adam8
GO:0008637	apoptotic mitochondrial changes	114	6	1.38	723	0.00268	0.272219	0.00268	0.0583595	Cd24a, Ier3, Mmp9, Bcl2l1, Plaur, Slc25a4
GO:0034103	regulation of tissue remodeling	79	5	0.96	724	0.00273	0.274821	0.00273	0.0592026	Inpp5d, Cd24a, Spp1, Gpnmb, Adam8
GO:0030198	extracellular matrix organization	223	16	2.7	159	0.00290	0.274821	1.5e-08	1.48528e-06	Col3a1, Ctgf, Col1a1, Sox9, Nid1, Nid1, Lgals3, Loxl2, Lox, Thbs1, Mmp9, Creb3l1, Ctss, Adamts9, Col4a1, Anxa2
GO:0045214	sarcomere organization	49	4	0.59	729	0.00291	0.274821	0.00291	0.0618439	Gm8399, Krt8, Actg-ps1, Actg-ps1
GO:0001781	neutrophil apoptotic process	12	4	0.15	320	0.00291	0.274821	9.6e-06	0.000470849	Cxcr2, Anxa1, Cd44, Itgam
GO:0001889	liver development	116	6	1.4	732	0.00292	0.274821	0.00292	0.0618439	Tnfaip3, Sox9, Runx1, Frzb, Hmox1, Pkm
GO:0031100	animal organ regeneration	24	3	0.29	735	0.00295	0.274821	0.00295	0.0618439	Ace, Hmox1, Pkm
GO:0018119	peptidyl-cysteine S-nitrosylation	24	3	0.29	736	0.00295	0.274821	0.00295	0.0618439	Ace, S100a8, S100a9
GO:1902966	positive regulation of protein localization to early endosome	7	2	0.08	740	0.00295	0.274821	0.00295	0.0618439	Sorl1, Msn
GO:1900122	positive regulation of receptor binding	7	2	0.08	741	0.00295	0.274821	0.00295	0.0618439	Mmp9, Anxa2
GO:0002576	platelet degranulation	7	2	0.08	742	0.00295	0.274821	0.00295	0.0618439	Fcer1g, Plek
GO:0033625	positive regulation of integrin activation	7	2	0.08	743	0.00295	0.274821	0.00295	0.0618439	Cd24a, Plek
GO:0045409	negative regulation of interleukin-6 biosynthetic process	7	2	0.08	744	0.00295	0.274821	0.00295	0.0618439	Inpp5d, Prg4
GO:2000562	negative regulation of CD4-positive, alpha-beta T cell proliferation	7	2	0.08	745	0.00295	0.274821	0.00295	0.0618439	Cd44, Tarm1
GO:0051918	negative regulation of fibrinolysis	7	2	0.08	746	0.00295	0.274821	0.00295	0.0618439	Thbs1, Serpine1
GO:0014910	regulation of smooth muscle cell migration	82	5	0.99	762	0.00321	0.297284	0.00321	0.0660631	Ace, Camk2d, Serpine1, Iqgap1, Sorl1
GO:0045597	positive regulation of cell differentiation	1094	38	13.25	146	0.00323	0.297387	5.1e-09	5.49962e-07	Il1r1, Inpp5d, Sgk1, Ctgf, Cd24a, Btg1, Col1a1, Ace, Sox9, Ccl3, Enc1, Mmp14, Loxl2, Nckap1l, Adamts1, Runx1, Tnfrsf12a, Clcf1, Anxa1, Vim, Frzb, Il1b, S100a10, Ngf, S100a9, Cd53, Prom1, Sult1e1, Serpine1, Adamts9, Il4ra, Itgam, Iqgap1, Adam8, Nrg1, Msr1, Slc25a4, Flna
GO:0008219	cell death	2193	70	26.56	49	0.00334	0.305727	2.1e-14	6.74743e-12	Map4k4, Cxcr2, Inpp5d, Stk17b, Btg2, Fcer1g, Atf3, Sgk1, Ctgf, Cd24a, Gadd45b, Btg1, Tnfaip3, Ddit4, Srgn, Irak3, Ace, Sox9, Ccl3, Lgmn, Ifi27l2b, Elmo1, Lgals3, Lgals1, Krt18, Nckap1l, Krt8, Cdkn1a, Ier3, Tnfrsf12a, Sik1, Clcf1, Anxa1, Itga6, Thbs1, Mmp9, Lcn2, Frzb, Creb3l1, Cd44, Il1b, Bcl2l1, Tgm2, Cd5l, S100a8, Ngf, Slc25a24, Camk2d, S100a9, Abcb1a, 17438995, Spp1, Plac8, Serpine1, Gpnmb, Em…
GO:0008347	glial cell migration	51	4	0.62	770	0.00336	0.305779	0.00336	0.068612	Ccl2, Ccl3, Vcan, Vim
GO:0050715	positive regulation of cytokine secretion	160	7	1.94	773	0.00343	0.310356	0.00343	0.0698602	Ccl3, Cd14, Il1b, Fgr, Clec4e, Il4ra, Mmp12
GO:1901701	cellular response to oxygen-containing compound	1127	28	13.65	486	0.00351	0.31578	0.00027	0.00869301	Map4k4, Col3a1, Sgk1, Tnfaip3, Ddit4, Ccl2, Col1a1, Sox9, Rab31, Cd14, Cyp26a1, Anxa1, Thbs1, Mmp9, Lcn2, Il1b, Bcl2l1, Vcam1, Spp1, Serpine1, Nucb2, Mt1, Col4a1, Apoa4, Pkm, Plscr1, Rab8b, Msn
GO:0030888	regulation of B cell proliferation	84	5	1.02	776	0.00356	0.317519	0.00356	0.0722276	Inpp5d, Cd24a, Nckap1l, Cdkn1a, Clcf1
GO:0010951	negative regulation of endopeptidase activity	211	10	2.56	485	0.00358	0.317519	0.00027	0.00869301	Serpina3m, Serpinb6b, Thbs1, Mmp9, Cd44, Serpine1, Plaur, Sorl1, Timp1, Serpina7
GO:0010677	negative regulation of cellular carbohydrate metabolic process	52	4	0.63	777	0.00361	0.317519	0.00361	0.0730538	Ddit4, Plek, Ier3, Sik1
GO:0032720	negative regulation of tumor necrosis factor production	52	4	0.63	778	0.00361	0.317519	0.00361	0.0730538	Cd24a, Tnfaip3, Irak3, Gpnmb
GO:0008360	regulation of cell shape	162	7	1.96	782	0.00367	0.321003	0.00367	0.0737937	Ccl2, Ccl3, Gm22107, Anxa1, Fgr, Ccl24, Msn
GO:2000178	negative regulation of neural precursor cell proliferation	26	3	0.31	784	0.00372	0.323578	0.00372	0.0747037	Btg2, Cd24a, Il1b
GO:0010634	positive regulation of epithelial cell migration	133	9	1.61	375	0.00385	0.330116	3.6e-05	0.00151142	Sox9, Hbegf, Anxa1, Thbs1, Mmp9, Anxa3, Serpine1, Gab2, Hmox1
GO:0002698	negative regulation of immune effector process	123	6	1.49	789	0.00390	0.330116	0.00390	0.0770409	Tnfaip3, Irak3, Lgals3, Anxa1, Il4ra, Hmox1
GO:0002246	wound healing involved in inflammatory response	8	2	0.1	790	0.00390	0.330116	0.00390	0.0770409	Cd44, Hmox1
GO:0033632	regulation of cell-cell adhesion mediated by integrin	8	2	0.1	791	0.00390	0.330116	0.00390	0.0770409	Cd24a, Fermt3
GO:0045656	negative regulation of monocyte differentiation	8	2	0.1	792	0.00390	0.330116	0.00390	0.0770409	Inpp5d, Apcs
GO:0045665	negative regulation of neuron differentiation	255	9	3.09	804	0.00405	0.33948	0.00405	0.0792089	Map4k4, Cd24a, Sox9, Ifrd1, Lgals1, Vim, Il1b, Tnfrsf23, Flna
GO:0050769	positive regulation of neurogenesis	568	15	6.88	807	0.00412	0.33948	0.00412	0.0800739	Il1r1, Sgk1, Cd24a, Ace, Enc1, Adamts1, Tnfrsf12a, Clcf1, Vim, Il1b, Ngf, S100a9, Iqgap1, Nrg1, Flna
GO:0046173	polyol biosynthetic process	54	4	0.65	808	0.00414	0.33948	0.00414	0.0800739	Plek, Sptlc2, Ptafr, Isyna1
GO:0043032	positive regulation of macrophage activation	27	3	0.33	810	0.00414	0.33948	0.00414	0.0800739	Thbs1, Il4ra, Itgam
GO:0048745	smooth muscle tissue development	27	3	0.33	811	0.00414	0.33948	0.00414	0.0800739	Col3a1, Sox9, Tiparp
GO:0090314	positive regulation of protein targeting to membrane	27	3	0.33	812	0.00414	0.33948	0.00414	0.0800739	Ccl2, Itgam, Slc51b
GO:0048762	mesenchymal cell differentiation	210	8	2.54	818	0.00420	0.342616	0.00420	0.0808372	Col1a1, Sox9, Loxl2, Cyp26a1, Frzb, Il1b, Plaur, Flna
GO:0045730	respiratory burst	28	3	0.34	832	0.00460	0.373311	0.00460	0.0870462	Slc11a1, Cd24a, Rac2
GO:0046579	positive regulation of Ras protein signal transduction	56	4	0.68	834	0.00472	0.376191	0.00472	0.0885717	Col3a1, Ngf, Camk2d, Nrg1
GO:0045732	positive regulation of protein catabolic process	215	8	2.6	841	0.00483	0.376191	0.00483	0.0904204	Tnfaip3, Sox9, Ier3, Il1b, Tiparp, Adam8, Sorl1, Msn
GO:0002444	myeloid leukocyte mediated immunity	86	12	1.04	120	0.00484	0.376191	5.4e-10	7.0848e-08	Fcgr3, Fcer1g, Itgb2, Ace, Rac2, Ptafr, Fgr, Anxa3, Gab2, Il4ra, Itgam, Hmox1
GO:0008285	negative regulation of cell proliferation	680	21	8.23	411	0.00491	0.376191	9.1e-05	0.0034859	Inpp5d, Btg2, Cd24a, Btg1, Tnfaip3, Slfn2, Sox9, Lgals3, Btg3, Runx1, Cdkn1a, Btg3, Thbs1, Mmp9, Frzb, Cd44, Il1b, Gpnmb, Tarm1, Hmox1, Ifi30
GO:0071229	cellular response to acid chemical	263	9	3.18	843	0.00495	0.376191	0.00495	0.0911978	Col3a1, Col1a1, Sox9, Cyp26a1, Bcl2l1, S100a10, Ngf, Col4a1, Anxa2
GO:2001225	regulation of chloride transport	9	2	0.11	845	0.00497	0.376191	0.00497	0.0911978	Ptafr, Abcb1a
GO:0061032	visceral serous pericardium development	9	2	0.11	846	0.00497	0.376191	0.00497	0.0911978	Itga4, Vcam1
GO:2000391	positive regulation of neutrophil extravasation	9	2	0.11	847	0.00497	0.376191	0.00497	0.0911978	Il1r1, Adam8
GO:1903431	positive regulation of cell maturation	9	2	0.11	848	0.00497	0.376191	0.00497	0.0911978	Runx1, Ngf
GO:0045410	positive regulation of interleukin-6 biosynthetic process	9	2	0.11	849	0.00497	0.376191	0.00497	0.0911978	Il1b, Ptafr
GO:0051503	adenine nucleotide transport	9	2	0.11	850	0.00497	0.376191	0.00497	0.0911978	Slc25a24, Slc25a4
GO:2001046	positive regulation of integrin-mediated signaling pathway	9	2	0.11	851	0.00497	0.376191	0.00497	0.0911978	Cd63, Flna
GO:0046598	positive regulation of viral entry into host cell	9	2	0.11	852	0.00497	0.376191	0.00497	0.0911978	Lgals1, Tmprss2
GO:0015868	purine ribonucleotide transport	9	2	0.11	853	0.00497	0.376191	0.00497	0.0911978	Slc25a24, Slc25a4
GO:1902105	regulation of leukocyte differentiation	299	17	3.62	199	0.00502	0.376357	1.6e-07	1.26585e-05	Inpp5d, Apcs, Cd24a, Ccl3, Ctla2a, Mmp14, Nckap1l, Runx1, Anxa1, Cd44, Fbn1, Il1b, Tyrobp, Il4ra, Itgam, Adam8, Rbp1
GO:1903018	regulation of glycoprotein metabolic process	57	4	0.69	861	0.00502	0.376357	0.00502	0.0917943	Soat1, Apcs, Hbegf, Slc51b
GO:0034612	response to tumor necrosis factor	218	8	2.64	868	0.00524	0.390988	0.00524	0.0950444	Ccl2, Ccl6, Ccl3, Krt18, Krt8, Cd14, Fabp4, Ccl24
GO:0002684	positive regulation of immune system process	957	50	11.59	25	0.00543	0.403254	1.5e-18	9.4464e-16	Il1r1, Cxcr2, Slc11a1, Inpp5d, Selp, Fcgr3, Fcer1g, Apcs, Cd24a, Itgb2, Tnfaip3, Irak3, Ccl2, Ccl3, Cd300lf, Cxcl14, Lgals3, Mmp14, Lgals1, Nckap1l, Fam49b, Rac2, Klhl6, Runx1, Cdkn1a, Pla2g7, Cd14, Clcf1, Anxa1, Itga4, Thbs1, Mmp9, Cd44, Il1b, Vcam1, 1700024P16Rik, Ptafr, Fgr, C1qb, 17438995, Ccl24, Serpine1, Gab2, Il4ra, Itgam, Adam8, Hmox1, Mmp12, Plscr1, Tlr13
GO:0051093	negative regulation of developmental process	1055	35	12.78	181	0.00559	0.409951	6.8e-08	5.91487e-06	Map4k4, Col3a1, Inpp5d, Apcs, Cd24a, Srgn, Ccl2, Sox9, Ifrd1, Lgmn, Cxcl14, Loxl2, Lgals1, Adamts1, Runx1, Anxa1, Vim, Thbs1, Frzb, Cd44, Fbn1, Il1b, Plac8, Serpine1, Adamts9, Nucb2, Il4ra, Tnfrsf23, Col4a2, Nrg1, Cpe, Anxa2, Sorl1, Timp1, Flna
GO:0014002	astrocyte development	30	3	0.36	871	0.00560	0.409951	0.00560	0.100992	Vim, S100a8, S100a9
GO:0002828	regulation of type 2 immune response	30	3	0.36	872	0.00560	0.409951	0.00560	0.100992	Clcf1, Anxa1, Il4ra
GO:0032677	regulation of interleukin-8 production	59	4	0.71	874	0.00568	0.409951	0.00568	0.102318	Cd14, Anxa1, Il1b, Serpine1
GO:1905039	carboxylic acid transmembrane transport	94	5	1.14	875	0.00574	0.409951	0.00574	0.103163	Emb, Slc7a8, Thbs1, Slc7a6, Slc6a8
GO:0097191	extrinsic apoptotic signaling pathway	232	15	2.81	201	0.00578	0.409951	1.7e-07	1.32499e-05	Atf3, Tnfaip3, Lgals3, Krt18, Krt8, Tnfrsf12a, Itga6, Thbs1, Lcn2, Il1b, Bcl2l1, Ngf, Serpine1, Tnfrsf23, Hmox1
GO:0051129	negative regulation of cellular component organization	706	17	8.55	878	0.00582	0.409951	0.00582	0.104362	Map4k4, Sgk1, Irak3, Ace, Cd300lf, Ifrd1, Lgals3, Mmp14, Lgals1, Ier3, Vim, Bcl2l1, Tnfrsf23, Apoa4, Sorl1, Flna, Mid1
GO:0031344	regulation of cell projection organization	829	19	10.04	883	0.00612	0.409951	0.00612	0.108174	Map4k4, Sgk1, Cd24a, Ifrd1, Enc1, Lgals1, Rac2, Adamts1, Tnfrsf12a, Vim, Lcn2, Cd44, Ngf, S100a9, Iqgap1, Tnfrsf23, Nrg1, Rab8b, Flna
GO:0034122	negative regulation of toll-like receptor signaling pathway	31	3	0.38	884	0.00615	0.409951	0.00615	0.108174	Tnfaip3, Irak3, Cd300lf
GO:0032743	positive regulation of interleukin-2 production	31	3	0.38	885	0.00615	0.409951	0.00615	0.108174	Runx1, Anxa1, Il1b
GO:0002507	tolerance induction	31	3	0.38	886	0.00615	0.409951	0.00615	0.108174	Tnfaip3, Irak3, Runx1
GO:0051495	positive regulation of cytoskeleton organization	224	8	2.71	887	0.00615	0.409951	0.00615	0.108174	Rgs2, Ctgf, Plek, Nckap1l, Rac2, S100a10, Ccl24, Arpc1b
GO:0060710	chorio-allantoic fusion	10	2	0.12	888	0.00617	0.409951	0.00617	0.108174	Itga4, Vcam1
GO:0030853	negative regulation of granulocyte differentiation	10	2	0.12	889	0.00617	0.409951	0.00617	0.108174	Inpp5d, Runx1
GO:0072173	metanephric tubule morphogenesis	10	2	0.12	890	0.00617	0.409951	0.00617	0.108174	Cxcr2, Sox9
GO:0031340	positive regulation of vesicle fusion	10	2	0.12	891	0.00617	0.409951	0.00617	0.108174	Anxa1, Anxa2
GO:0032836	glomerular basement membrane development	10	2	0.12	892	0.00617	0.409951	0.00617	0.108174	Nid1, Nid1
GO:0045930	negative regulation of mitotic cell cycle	225	8	2.72	903	0.00631	0.409951	0.00631	0.110016	Btg2, Btg1, Btg3, Cdkn1a, Ier3, Btg3, Bcl2l1, Gpnmb
GO:0043901	negative regulation of multi-organism process	180	7	2.18	908	0.00648	0.409951	0.00648	0.112358	Apcs, Tnfaip3, Slpi, Ifitm2, Anxa2, Plscr1, Timp1
GO:2001243	negative regulation of intrinsic apoptotic signaling pathway	97	5	1.17	910	0.00655	0.409951	0.00655	0.113198	Mmp9, Creb3l1, Cd44, Bcl2l1, Plaur
GO:0032612	interleukin-1 production	97	5	1.17	911	0.00655	0.409951	0.00655	0.113198	Il1r2, Tnfaip3, Ccl3, Anxa1, Il1b
GO:0009719	response to endogenous stimulus	1430	34	17.32	434	0.00656	0.409951	0.00013	0.0047051	Col3a1, Fcer1g, Sgk1, Ctgf, Itgb2, Ddit4, Ccl2, Col1a1, Sox9, Serpina3m, Mmp14, Runx1, Sik1, Lrg1, Rab31, Lox, Anxa1, Thbs1, Cd44, Fbn1, Il1b, Bcl2l1, Ngf, Spp1, Serpine1, Nucb2, Iqgap1, Col4a2, Col4a1, Bmper, Pkm, Rab8b, Timp1, Msn
GO:0009615	response to virus	275	9	3.33	912	0.00657	0.409951	0.00657	0.113419	Ddit4, Irak3, Lcn2, Il1b, Bcl2l1, Ifitm2, Mmp12, Plscr1, Tlr13
GO:0050869	negative regulation of B cell activation	32	3	0.39	914	0.00672	0.409951	0.00672	0.115502	Inpp5d, Cd24a, Tnfaip3
GO:0060351	cartilage development involved in endochondral bone morphogenesis	32	3	0.39	915	0.00672	0.409951	0.00672	0.115502	Col1a1, Sox9, Thbs1
GO:0008610	lipid biosynthetic process	552	16	6.68	619	0.00674	0.409951	0.00121	0.0307758	Sccpdh, Insig2, Sptlc2, Sik1, Cyp21a1, B4galt6, Scd2, Anxa1, Ch25h, Il1b, Isyna1, Smpd3, Apoa4, Plscr1, Rbp1, Scd2
GO:0030858	positive regulation of epithelial cell differentiation	62	4	0.75	917	0.00677	0.409951	0.00677	0.115981	Btg1, Sox9, Prom1, Serpine1
GO:0002699	positive regulation of immune effector process	215	15	2.6	179	0.00683	0.409951	6.2e-08	5.45323e-06	Fcgr3, Fcer1g, Cd24a, Itgb2, Ccl2, Fam49b, Rac2, Clcf1, Anxa1, Ptafr, Fgr, Gab2, Il4ra, Itgam, Hmox1
GO:0015711	organic anion transport	404	18	4.89	280	0.00691	0.409951	2.4e-06	0.000134468	Slc11a1, Ace, Slc13a5, Slc16a6, Emb, Slc7a8, Prelid2, Anxa1, Thbs1, Il1b, Slc25a24, Abcb1a, Slc10a6, Slc7a6, Slc25a4, Apoa4, Slc51b, Slc6a8
GO:0032623	interleukin-2 production	64	6	0.78	427	0.00714	0.409951	0.00012	0.00442454	Slc11a1, Fcer1g, Tnfaip3, Runx1, Anxa1, Il1b
GO:0033674	positive regulation of kinase activity	548	14	6.64	929	0.00727	0.409951	0.00727	0.123185	Map4k4, Slc11a1, Cd24a, Gadd45b, Ace, Cdkn1a, Thbs1, Cd44, Il1b, Fgr, Map3k6, Iqgap1, Adam8, Nrg1
GO:0001776	leukocyte homeostasis	113	9	1.37	322	0.00731	0.409951	9.8e-06	0.000479165	Cxcr2, Fcer1g, Cd24a, Tnfaip3, Ccl2, Nckap1l, Anxa1, Cd44, Itgam
GO:0060740	prostate gland epithelium morphogenesis	33	3	0.4	931	0.00733	0.409951	0.00733	0.123185	Sox9, Cd44, Tnc
GO:0043403	skeletal muscle tissue regeneration	33	3	0.4	932	0.00733	0.409951	0.00733	0.123185	Ifrd1, Anxa1, Pkm
GO:0006775	fat-soluble vitamin metabolic process	33	3	0.4	933	0.00733	0.409951	0.00733	0.123185	Cyp26a1, Il1b, Rbp1
GO:0002532	production of molecular mediator involved in inflammatory response	67	6	0.81	455	0.00738	0.409951	0.00016	0.00552421	Il1r2, Fcer1g, Alox5ap, Serpine1, Il4ra, Tarm1
GO:0032091	negative regulation of protein binding	100	5	1.21	937	0.00743	0.409951	0.00743	0.123185	Ace, Itga4, Slpi, Plscr1, Sorl1
GO:0033004	negative regulation of mast cell activation	11	2	0.13	942	0.00748	0.409951	0.00748	0.123185	Cd300lf, Hmox1
GO:0070863	positive regulation of protein exit from endoplasmic reticulum	11	2	0.13	943	0.00748	0.409951	0.00748	0.123185	Sorl1, Slc51b
GO:2001204	regulation of osteoclast development	11	2	0.13	944	0.00748	0.409951	0.00748	0.123185	Fbn1, Tyrobp
GO:1990440	positive regulation of transcription from RNA polymerase II promoter in response to endoplasmic reti...	11	2	0.13	945	0.00748	0.409951	0.00748	0.123185	Atf3, Creb3l1
GO:0034116	positive regulation of heterotypic cell-cell adhesion	11	2	0.13	946	0.00748	0.409951	0.00748	0.123185	Cd44, Il1b
GO:0002431	Fc receptor mediated stimulatory signaling pathway	11	2	0.13	947	0.00748	0.409951	0.00748	0.123185	Fcer1g, Plscr1
GO:0071294	cellular response to zinc ion	11	2	0.13	948	0.00748	0.409951	0.00748	0.123185	Mt2, Mt1
GO:0001765	membrane raft assembly	11	2	0.13	949	0.00748	0.409951	0.00748	0.123185	S100a10, Anxa2
GO:1901163	regulation of trophoblast cell migration	11	2	0.13	950	0.00748	0.409951	0.00748	0.123185	Mmp12, Timp1
GO:1903587	regulation of blood vessel endothelial cell proliferation involved in sprouting angiogenesis	11	2	0.13	951	0.00748	0.409951	0.00748	0.123185	Thbs1, Hmox1
GO:0060452	positive regulation of cardiac muscle contraction	11	2	0.13	952	0.00748	0.409951	0.00748	0.123185	Rgs2, Ctgf
GO:1903651	positive regulation of cytoplasmic transport	11	2	0.13	953	0.00748	0.409951	0.00748	0.123185	Sorl1, Msn
GO:0045861	negative regulation of proteolysis	358	16	4.34	318	0.00753	0.409951	8.5e-06	0.00042083	Il1r2, Cstb, Serpina3m, Serpinb6b, Ctla2a, Thbs1, Mmp9, Cd44, Slpi, Ngf, Serpine1, Plaur, Plat, Sorl1, Timp1, Serpina7
GO:0061035	regulation of cartilage development	64	4	0.78	958	0.00757	0.409951	0.00757	0.124019	Ctgf, Sox9, Loxl2, Frzb
GO:2000401	regulation of lymphocyte migration	64	4	0.78	959	0.00757	0.409951	0.00757	0.124019	Cxcl14, Itga4, Adam8, Msn
GO:0030193	regulation of blood coagulation	78	8	0.94	299	0.00761	0.409951	4.7e-06	0.000246656	Selp, Fcer1g, Plek, Thbs1, Thbd, S100a9, Serpine1, Anxa2
GO:0006909	phagocytosis	249	21	3.02	84	0.00771	0.409951	3.8e-12	7.12229e-10	Slc11a1, Marco, Fcgr3, Fcer1g, Itgb2, Ccl2, Cd300lf, Pld4, Elmo1, Nckap1l, Gm22107, Rac2, Anxa1, Thbs1, Il1b, Tgm2, Fgr, Anxa3, Itgam, Mfge8, Msr1
GO:0044093	positive regulation of molecular function	1478	44	17.9	169	0.00773	0.409951	2.8e-08	2.60847e-06	Map4k4, Slc11a1, Rgs2, Rgs1, Ctgf, Cd24a, Itgb2, Gadd45b, Btg1, Irak3, Ccl2, Ace, Plek, Ccl6, Ccl3, Ifrd1, Ifi27l2b, Cdkn1a, Itga6, Thbs1, Mmp9, Cd44, Il1b, S100a8, S100a10, Ctss, Ngf, S100a9, Ptafr, Fgr, Map3k6, Abcb1a, Anxa3, Ccl24, Plaur, Itgam, Iqgap1, Adam8, Nrg1, Slc25a4, Apoa4, Anxa2, Plscr1, Sorl1
GO:0001934	positive regulation of protein phosphorylation	1024	30	12.4	316	0.00774	0.409951	7.7e-06	0.000383635	Map4k4, Slc11a1, Marco, Ctgf, Cd24a, Gadd45b, Ccl2, Ace, Sox9, Ccl6, Ccl3, Cdkn1a, Hbegf, Clcf1, Thbs1, Mmp9, Cd44, Il1b, Ngf, Camk2d, Map3k6, Ccl24, Gpnmb, Plaur, Iqgap1, Adam8, Nrg1, Bmper, Anxa2, Mid1
GO:0051047	positive regulation of secretion	527	22	6.38	238	0.00775	0.409951	5.4e-07	3.57217e-05	Fcer1g, Itgb2, Ccl3, Lgals3, Runx1, Cd14, Clcf1, Il1b, Bcl2l1, S100a8, S100a9, Ptafr, Fgr, Spp1, Clec4e, Gab2, Nucb2, Il4ra, Itgam, Smpd3, Mmp12, Rab8b
GO:0042493	response to drug	868	21	10.51	701	0.00791	0.409951	0.00215	0.0482876	Slc11a1, Tnfaip3, Ddit4, Sox9, Slc13a5, Nckap1l, Runx1, Anxa1, Thbs1, Mmp9, Lcn2, Il1b, Bcl2l1, Slc25a24, Gstm3, Abcb1a, Serpine1, Hmox1, Smpd3, Slc6a8, Serpina7
GO:0045639	positive regulation of myeloid cell differentiation	102	5	1.24	968	0.00806	0.409951	0.00806	0.131092	Inpp5d, Ccl3, Nckap1l, Runx1, Itgam
GO:0043547	positive regulation of GTPase activity	235	8	2.85	969	0.00811	0.409951	0.00811	0.131769	Rgs2, Rgs1, Ccl2, Ccl6, Ccl3, Itga6, S100a10, Ccl24
GO:0002824	positive regulation of adaptive immune response based on somatic recombination of immune receptors b...	109	7	1.32	501	0.00815	0.409951	0.00037	0.0115811	Slc11a1, Fcgr3, Fcer1g, Cd24a, Fam49b, Clcf1, Anxa1
GO:0050868	negative regulation of T cell activation	110	7	1.33	505	0.00816	0.409951	0.00039	0.0121587	Cd24a, Lgals3, Anxa1, Cd44, Gpnmb, Il4ra, Tarm1
GO:0034113	heterotypic cell-cell adhesion	46	5	0.56	477	0.00848	0.409951	0.00023	0.00755975	Itgb2, Tnfaip3, Itga4, Cd44, Il1b
GO:0050679	positive regulation of epithelial cell proliferation	190	7	2.3	974	0.00861	0.409951	0.00861	0.139032	Tnfaip3, Ccl2, Sox9, Lrg1, Ccl24, Hmox1, Mmp12
GO:0001562	response to protozoan	35	3	0.42	976	0.00864	0.409951	0.00864	0.13923	Slc11a1, Ier3, Il4ra
GO:0034614	cellular response to reactive oxygen species	146	6	1.77	981	0.00885	0.409951	0.00885	0.140967	Tnfaip3, Anxa1, Thbs1, Mmp9, Lcn2, Apoa4
GO:0043407	negative regulation of MAP kinase activity	67	4	0.81	983	0.00888	0.409951	0.00888	0.140967	Rgs2, Irak3, Il1b, Sorl1
GO:1901184	regulation of ERBB signaling pathway	67	4	0.81	984	0.00888	0.409951	0.00888	0.140967	Rhbdf2, Lgmn, Mmp9, Plaur
GO:1904478	regulation of intestinal absorption	12	2	0.15	988	0.00890	0.409951	0.00890	0.140967	Abcb1a, Apoa4
GO:0042891	antibiotic transport	12	2	0.15	989	0.00890	0.409951	0.00890	0.140967	Slc13a5, Abcb1a
GO:0048145	regulation of fibroblast proliferation	105	5	1.27	996	0.00908	0.409951	0.00908	0.143386	Cdkn1a, Mmp9, Serpine1, Ifi30, Anxa2
GO:0050709	negative regulation of protein secretion	147	6	1.78	998	0.00913	0.409951	0.00913	0.143887	Map4k4, Il1r2, Srgn, Rhbdf2, Anxa1, Il1b
GO:0010594	regulation of endothelial cell migration	147	6	1.78	999	0.00913	0.409951	0.00913	0.143887	Anxa1, Thbs1, Anxa3, Adamts9, Hmox1, Bmper
GO:0090066	regulation of anatomical structure size	564	14	6.83	1000	0.00922	0.409951	0.00922	0.145015	Rgs2, Ace, Plek, Ifrd1, Nckap1l, Rac2, Tnfrsf12a, Dusp5, Ngf, Ptafr, Ccl24, Nrg1, Smpd3, Arpc1b
GO:0043372	positive regulation of CD4-positive, alpha-beta T cell differentiation	36	3	0.44	1002	0.00934	0.409951	0.00934	0.145593	Nckap1l, Anxa1, Il4ra
GO:0010831	positive regulation of myotube differentiation	36	3	0.44	1003	0.00934	0.409951	0.00934	0.145593	Mmp14, Cd53, Il4ra
GO:0002825	regulation of T-helper 1 type immune response	36	3	0.44	1004	0.00934	0.409951	0.00934	0.145593	Slc11a1, Anxa1, Il4ra
GO:0001953	negative regulation of cell-matrix adhesion	36	3	0.44	1005	0.00934	0.409951	0.00934	0.145593	Mmp14, Thbs1, Serpine1
GO:0043491	protein kinase B signaling	193	7	2.34	1006	0.00934	0.409951	0.00934	0.145593	Sox9, Hbegf, Clcf1, Thbs1, Il1b, Adam8, Nrg1
GO:0030307	positive regulation of cell growth	193	7	2.34	1007	0.00934	0.409951	0.00934	0.145593	Sgk1, Mmp14, Tnfrsf12a, Hbegf, Ngf, Nrg1, Slc25a4
GO:0072678	T cell migration	68	4	0.82	1008	0.00934	0.409951	0.00934	0.145593	Ccl2, Itga4, Adam8, Msn
GO:0014068	positive regulation of phosphatidylinositol 3-kinase signaling	68	4	0.82	1009	0.00934	0.409951	0.00934	0.145593	Selp, Sox9, Fgr, Nrg1
GO:0043112	receptor metabolic process	241	8	2.92	1011	0.00936	0.409951	0.00936	0.14576	Cxcr2, Fcer1g, Itgb2, Cd63, Lgmn, Rab31, Nrg1, Anxa2
GO:0051090	regulation of DNA binding transcription factor activity	397	11	4.81	1012	0.00942	0.409951	0.00942	0.146405	Itgb2, Tnfaip3, Irak3, Ifrd1, Sik1, Il1b, Ngf, Anxa3, Adam8, Hmox1, Flna
GO:0045576	mast cell activation	68	9	0.82	190	0.00952	0.409951	1.3e-07	1.066e-05	Fcgr3, Fcer1g, Cd300lf, Rac2, Fgr, Gab2, Il4ra, Hmox1, Plscr1
GO:0030154	cell differentiation	4391	111	53.17	34	0.00954	0.409951	4.8e-16	2.22268e-13	Map4k4, Il1r1, Col3a1, Inpp5d, Ildr2, Tagln2, Mybl1, Btg2, Rgs2, Soat1, Fcer1g, Apcs, Atf3, Sgk1, Ctgf, Cd24a, Fabp7, Gadd45b, Btg1, Cd63, Tnfaip3, Ddit4, Ccl2, Col1a1, Ace, Sox9, Ccl3, Cd300lf, Pld4, Bzw2, Ifrd1, Gm8399, Enc1, Cxcl14, Ctla2a, Vcan, Lgals3, Mmp14, Loxl2, Lgals1, Nckap1l, Sla, Ly6d, Gm22107, Rac2, Krt8, Heg1, Mrap, Ppl, Actg-ps1, Adamts1, Runx1, Tnfrsf12a, Sik1, Lrg1, Clcf1, Cyp26…
GO:0050728	negative regulation of inflammatory response	149	6	1.8	1020	0.00972	0.409951	0.00972	0.150031	Il1r2, Cd24a, Tnfaip3, Ctla2a, Ier3, Cd44
GO:0042102	positive regulation of T cell proliferation	107	5	1.3	1021	0.00980	0.409951	0.00980	0.15097	Cd24a, Nckap1l, Anxa1, Il1b, Vcam1
GO:0031952	regulation of protein autophosphorylation	43	5	0.52	457	0.00988	0.409951	0.00017	0.00581843	Ace, Ngf, Gpnmb, Iqgap1, Mvp
GO:0048513	animal organ development	3474	89	42.07	75	0.01005	0.409951	8.9e-13	1.86829e-10	Col3a1, Cxcr2, Inpp5d, Ildr2, Insig2, Btg2, Prg4, Fcer1g, Apcs, Atf3, Ctgf, Cd24a, Fabp7, Tnfaip3, Ddit4, Srgn, Col1a1, Ace, Sox9, Ccl3, Cd300lf, Pld4, Nid1, Nid1, Serpinb6b, Cxcl14, Ctla2a, Vcan, Mmp14, Loxl2, Lgals1, Nckap1l, Ly6d, Gm22107, Krt8, Heg1, Ppl, Adamts1, Runx1, Sik1, Lox, Clcf1, Cyp26a1, Anxa1, Vim, Itga6, Itga4, Thbs1, Mmp9, Frzb, Cd44, Fbn1, Il1b, Bcl2l1, Tgm2, Tiparp, Camk2d, Spr…
GO:0042304	regulation of fatty acid biosynthetic process	37	3	0.45	1028	0.01007	0.409951	0.01007	0.153626	Insig2, Anxa1, Apoa4
GO:0017001	antibiotic catabolic process	37	3	0.45	1029	0.01007	0.409951	0.01007	0.153626	Gpx3, Sult1e1, Apoa4
GO:0090049	regulation of cell migration involved in sprouting angiogenesis	37	3	0.45	1030	0.01007	0.409951	0.01007	0.153626	Anxa1, Thbs1, Hmox1
GO:0006644	phospholipid metabolic process	347	10	4.2	1033	0.01008	0.409951	0.01008	0.15363	Inpp5d, Ppap2c, Plek, Sptlc2, Pla2g7, Fgr, Isyna1, Smpd3, Apoa4, Plscr1
GO:0001822	kidney development	268	12	3.25	422	0.01017	0.409951	0.00011	0.00409418	Cxcr2, Ace, Sox9, Nid1, Nid1, Vcan, Adamts1, Cd44, Fbn1, Tiparp, Prom1, Bmper
GO:0043534	blood vessel endothelial cell migration	108	5	1.31	1034	0.01018	0.409951	0.01018	0.155004	Gm22107, Anxa1, Thbs1, Adam8, Hmox1
GO:0050870	positive regulation of T cell activation	190	10	2.3	423	0.01024	0.409951	0.00011	0.00409418	Cd24a, Ccl2, Lgals1, Nckap1l, Fam49b, Anxa1, Il1b, Vcam1, Il4ra, Adam8
GO:0032060	bleb assembly	13	2	0.16	1037	0.01044	0.409951	0.01044	0.156391	Emp1, Emp3
GO:0071280	cellular response to copper ion	13	2	0.16	1038	0.01044	0.409951	0.01044	0.156391	Mt2, Mt1
GO:1905941	positive regulation of gonad development	13	2	0.16	1039	0.01044	0.409951	0.01044	0.156391	Sox9, Runx1
GO:0071838	cell proliferation in bone marrow	13	2	0.16	1040	0.01044	0.409951	0.01044	0.156391	Ace, Lgals3
GO:0043652	engulfment of apoptotic cell	13	2	0.16	1041	0.01044	0.409951	0.01044	0.156391	Rac2, Thbs1
GO:0042535	positive regulation of tumor necrosis factor biosynthetic process	13	2	0.16	1042	0.01044	0.409951	0.01044	0.156391	Fcgr3, Thbs1
GO:0055119	relaxation of cardiac muscle	13	2	0.16	1043	0.01044	0.409951	0.01044	0.156391	Rgs2, Camk2d
GO:1901142	insulin metabolic process	13	2	0.16	1044	0.01044	0.409951	0.01044	0.156391	Nucb2, Cpe
GO:0045820	negative regulation of glycolytic process	13	2	0.16	1045	0.01044	0.409951	0.01044	0.156391	Ddit4, Ier3
GO:0045628	regulation of T-helper 2 cell differentiation	13	2	0.16	1046	0.01044	0.409951	0.01044	0.156391	Anxa1, Il4ra
GO:0045785	positive regulation of cell adhesion	394	25	4.77	95	0.01047	0.409951	1.7e-11	2.81735e-09	Selp, Cd24a, Cd63, Ccl2, Nid1, Nid1, Lgals1, Nckap1l, Fam49b, Anxa1, Apbb1ip, Itga6, Itga4, Thbs1, Cd44, Il1b, Tgm2, S100a10, Vcam1, Ptafr, Spp1, Il4ra, Iqgap1, Adam8, Flna
GO:0001666	response to hypoxia	198	7	2.4	1053	0.01065	0.409951	0.01065	0.159234	Cd24a, Ddit4, Loxl2, Camk2d, Adam8, Plat, Hmox1
GO:0048588	developmental cell growth	247	8	2.99	1054	0.01075	0.409951	0.01075	0.159548	Sox9, Ifrd1, Tnfrsf12a, Ngf, Camk2d, Iqgap1, Nrg1, Slc25a4
GO:2000243	positive regulation of reproductive process	71	4	0.86	1055	0.01084	0.409951	0.01084	0.159548	Sox9, Runx1, Ptafr, Plat
GO:1902229	regulation of intrinsic apoptotic signaling pathway in response to DNA damage	38	3	0.46	1057	0.01084	0.409951	0.01084	0.159548	Cd44, Bcl2l1, Plscr1
GO:0045581	negative regulation of T cell differentiation	38	3	0.46	1058	0.01084	0.409951	0.01084	0.159548	Anxa1, Cd44, Il4ra
GO:0002366	leukocyte activation involved in immune response	273	20	3.31	107	0.01086	0.409951	1.6e-10	2.35424e-08	Slc11a1, Fcer1g, Itgb2, Tnfaip3, Lgals3, Lgals1, Rac2, Clcf1, Anxa1, Apbb1ip, Ptafr, Fgr, Anxa3, Clec4d, Clec4e, Tyrobp, Gab2, Il4ra, Itgam, Hmox1
GO:0035690	cellular response to drug	351	10	4.25	1060	0.01086	0.409951	0.01086	0.159548	Tnfaip3, Ddit4, Sox9, Anxa1, Thbs1, Lcn2, Il1b, Gstm3, Serpine1, Hmox1
GO:0045859	regulation of protein kinase activity	713	19	8.63	615	0.01146	0.409951	0.00118	0.030208	Map4k4, Slc11a1, Rgs2, Cd24a, Gadd45b, Tnfaip3, Irak3, Ace, Cdkn1a, Thbs1, Il1b, Fabp4, Fgr, Map3k6, Iqgap1, Mvp, Adam8, Nrg1, Sorl1
GO:1902930	regulation of alcohol biosynthetic process	39	3	0.47	1066	0.01164	0.409951	0.01164	0.159548	Plek, Il1b, Ptafr
GO:0002685	regulation of leukocyte migration	213	21	2.58	67	0.01175	0.409951	1.8e-13	4.22973e-11	Il1r1, Cxcr2, Selp, Ccl2, Cxcl14, Lgals3, Mmp14, Nckap1l, Rac2, Pla2g7, Anxa1, Itga4, Thbs1, Mmp9, Il1b, Ptafr, 17438995, Ccl24, Serpine1, Adam8, Msn
GO:0031325	positive regulation of cellular metabolic process	3177	71	38.47	192	0.01176	0.409951	1.3e-07	1.066e-05	Map4k4, Slc11a1, Mybl1, Marco, Insig2, Btg2, Soat1, Fcgr3, Atf3, Ctgf, Cd24a, Itgb2, Gadd45b, Cd63, Tnfaip3, Ccl2, Col1a1, Ace, Sox9, Plek, Ccl6, Ccl3, Ifrd1, Sptlc2, Ifi27l2b, Klf6, Nckap1l, Gm22107, Klhl6, Runx1, Cdkn1a, Hbegf, Clcf1, Anxa1, Vim, Itga6, Thbs1, Mmp9, Creb3l1, Cd44, Il1b, Bcl2l1, S100a8, Ngf, Camk2d, S100a9, Ptafr, Fgr, Map3k6, Anxa3, Spp1, Plac8, Ccl24, Gpnmb, Plaur, Nucb2, Itga…
GO:0033006	regulation of mast cell activation involved in immune response	34	6	0.41	286	0.01177	0.409951	3.0e-06	0.000164571	Fcer1g, Rac2, Fgr, Gab2, Il4ra, Hmox1
GO:0043304	regulation of mast cell degranulation	34	6	0.41	287	0.01177	0.409951	3.0e-06	0.000164571	Fcer1g, Rac2, Fgr, Gab2, Il4ra, Hmox1
GO:0008585	female gonad development	112	5	1.36	1068	0.01179	0.409951	0.01179	0.159548	Adamts1, Runx1, Bcl2l1, Tiparp, Serpine1
GO:0071356	cellular response to tumor necrosis factor	202	7	2.45	1069	0.01180	0.409951	0.01180	0.159548	Ccl2, Ccl6, Ccl3, Krt18, Krt8, Fabp4, Ccl24
GO:1903557	positive regulation of tumor necrosis factor superfamily cytokine production	99	8	1.2	365	0.01185	0.409951	2.8e-05	0.00120118	Fcgr3, Fcer1g, Ccl2, Ccl3, Cd14, Thbs1, Ptafr, Adam8
GO:0050867	positive regulation of cell activation	391	24	4.73	103	0.01189	0.409951	8.9e-11	1.3604e-08	Inpp5d, Selp, Fcer1g, Ctgf, Cd24a, Itgb2, Ccl2, Plek, Mmp14, Lgals1, Nckap1l, Fam49b, Cdkn1a, Clcf1, Anxa1, Thbs1, Il1b, Vcam1, Ptafr, Fgr, Gab2, Il4ra, Itgam, Adam8
GO:0033622	integrin activation	21	4	0.25	420	0.01192	0.409951	0.00011	0.00409418	Selp, Cd24a, Plek, Fermt3
GO:0006796	phosphate-containing compound metabolic process	3012	67	36.48	230	0.01201	0.409951	4.1e-07	2.80654e-05	Map4k4, Slc11a1, Inpp5d, Stk17b, Marco, Rgs2, Atf3, Sgk1, Ctgf, Cd24a, Itgb2, Gadd45b, Tnfaip3, Ddit4, Ppap2c, Irak3, Gfpt2, Ccl2, Ace, Sox9, Plek, Ccl6, Ccl3, Sptlc2, Vcan, Nckap1l, Sla, Cdkn1a, Ier3, Pla2g7, Sik1, Hbegf, Clcf1, Dusp5, Itga6, Thbs1, Mmp9, Cd44, Il1b, Bcl2l1, Ngf, Camk2d, Fabp4, Ptafr, Fgr, Map3k6, Pgd, Sult1e1, Ccl24, Gpnmb, Plaur, Adck4, Saa3, Iqgap1, Mvp, Adam8, Isyna1, Nrg1, …
GO:0110053	regulation of actin filament organization	252	8	3.05	1070	0.01202	0.409951	0.01202	0.159548	Ctgf, Plek, Nckap1l, Rac2, S100a10, Ccl24, Flna, Arpc1b
GO:2001223	negative regulation of neuron migration	14	2	0.17	1071	0.01208	0.409951	0.01208	0.159548	Col3a1, Nrg1
GO:0019886	antigen processing and presentation of exogenous peptide antigen via MHC class II	14	2	0.17	1072	0.01208	0.409951	0.01208	0.159548	Fcer1g, Ifi30
GO:0034433	steroid esterification	14	2	0.17	1073	0.01208	0.409951	0.01208	0.159548	Soat1, Apoa4
GO:0034434	sterol esterification	14	2	0.17	1074	0.01208	0.409951	0.01208	0.159548	Soat1, Apoa4
GO:0034435	cholesterol esterification	14	2	0.17	1075	0.01208	0.409951	0.01208	0.159548	Soat1, Apoa4
GO:0051198	negative regulation of coenzyme metabolic process	14	2	0.17	1076	0.01208	0.409951	0.01208	0.159548	Ddit4, Ier3
GO:0003017	lymph circulation	1	1	0.01	1077	0.01211	0.409951	0.01211	0.159548	Heg1
GO:0060784	regulation of cell proliferation involved in tissue homeostasis	1	1	0.01	1078	0.01211	0.409951	0.01211	0.159548	Sox9
GO:0060739	mesenchymal-epithelial cell signaling involved in prostate gland development	1	1	0.01	1079	0.01211	0.409951	0.01211	0.159548	Tnc
GO:0061044	negative regulation of vascular wound healing	1	1	0.01	1080	0.01211	0.409951	0.01211	0.159548	Serpine1
GO:0010754	negative regulation of cGMP-mediated signaling	1	1	0.01	1081	0.01211	0.409951	0.01211	0.159548	Thbs1
GO:1902997	negative regulation of neurofibrillary tangle assembly	1	1	0.01	1082	0.01211	0.409951	0.01211	0.159548	Sorl1
GO:1902955	positive regulation of early endosome to recycling endosome transport	1	1	0.01	1083	0.01211	0.409951	0.01211	0.159548	Sorl1
GO:0060517	epithelial cell proliferation involved in prostatic bud elongation	1	1	0.01	1084	0.01211	0.409951	0.01211	0.159548	Sox9
GO:1902948	negative regulation of tau-protein kinase activity	1	1	0.01	1085	0.01211	0.409951	0.01211	0.159548	Sorl1
GO:0010868	negative regulation of triglyceride biosynthetic process	1	1	0.01	1086	0.01211	0.409951	0.01211	0.159548	Sik1
GO:0052360	catabolism by host of symbiont macromolecule	1	1	0.01	1087	0.01211	0.409951	0.01211	0.159548	Anxa2
GO:0052361	catabolism by organism of macromolecule in other organism involved in symbiotic interaction	1	1	0.01	1088	0.01211	0.409951	0.01211	0.159548	Anxa2
GO:0052362	catabolism by host of symbiont protein	1	1	0.01	1089	0.01211	0.409951	0.01211	0.159548	Anxa2
GO:0052363	catabolism by organism of protein in other organism involved in symbiotic interaction	1	1	0.01	1090	0.01211	0.409951	0.01211	0.159548	Anxa2
GO:0052364	catabolism by host of substance in symbiont	1	1	0.01	1091	0.01211	0.409951	0.01211	0.159548	Anxa2
GO:0033366	protein localization to secretory granule	1	1	0.01	1092	0.01211	0.409951	0.01211	0.159548	Srgn
GO:0030845	phospholipase C-inhibiting G-protein coupled receptor signaling pathway	1	1	0.01	1093	0.01211	0.409951	0.01211	0.159548	Plek
GO:0033367	protein localization to mast cell secretory granule	1	1	0.01	1094	0.01211	0.409951	0.01211	0.159548	Srgn
GO:0033368	protease localization to mast cell secretory granule	1	1	0.01	1095	0.01211	0.409951	0.01211	0.159548	Srgn
GO:0043378	positive regulation of CD8-positive, alpha-beta T cell differentiation	1	1	0.01	1096	0.01211	0.409951	0.01211	0.159548	Nckap1l
GO:0033380	granzyme B localization to T cell secretory granule	1	1	0.01	1097	0.01211	0.409951	0.01211	0.159548	Srgn
GO:0033382	maintenance of granzyme B location in T cell secretory granule	1	1	0.01	1098	0.01211	0.409951	0.01211	0.159548	Srgn
GO:0033370	maintenance of protein location in mast cell secretory granule	1	1	0.01	1099	0.01211	0.409951	0.01211	0.159548	Srgn
GO:0033371	T cell secretory granule organization	1	1	0.01	1100	0.01211	0.409951	0.01211	0.159548	Srgn
GO:0033373	maintenance of protease location in mast cell secretory granule	1	1	0.01	1101	0.01211	0.409951	0.01211	0.159548	Srgn
GO:0033374	protein localization to T cell secretory granule	1	1	0.01	1102	0.01211	0.409951	0.01211	0.159548	Srgn
GO:0033375	protease localization to T cell secretory granule	1	1	0.01	1103	0.01211	0.409951	0.01211	0.159548	Srgn
GO:0033377	maintenance of protein location in T cell secretory granule	1	1	0.01	1104	0.01211	0.409951	0.01211	0.159548	Srgn
GO:0033379	maintenance of protease location in T cell secretory granule	1	1	0.01	1105	0.01211	0.409951	0.01211	0.159548	Srgn
GO:0106016	positive regulation of inflammatory response to wounding	1	1	0.01	1106	0.01211	0.409951	0.01211	0.159548	Cd24a
GO:1905597	positive regulation of low-density lipoprotein particle receptor binding	1	1	0.01	1107	0.01211	0.409951	0.01211	0.159548	Anxa2
GO:1905599	positive regulation of low-density lipoprotein receptor activity	1	1	0.01	1108	0.01211	0.409951	0.01211	0.159548	Anxa2
GO:0086096	adenylate cyclase-inhibiting adrenergic receptor signaling pathway involved in heart process	1	1	0.01	1109	0.01211	0.409951	0.01211	0.159548	Rgs2
GO:1905581	positive regulation of low-density lipoprotein particle clearance	1	1	0.01	1110	0.01211	0.409951	0.01211	0.159548	Anxa2
GO:0044111	development involved in symbiotic interaction	1	1	0.01	1111	0.01211	0.409951	0.01211	0.159548	Anxa2
GO:0044115	development of symbiont involved in interaction with host	1	1	0.01	1112	0.01211	0.409951	0.01211	0.159548	Anxa2
GO:0034120	positive regulation of erythrocyte aggregation	1	1	0.01	1113	0.01211	0.409951	0.01211	0.159548	Lgals1
GO:0044145	modulation of development of symbiont involved in interaction with host	1	1	0.01	1114	0.01211	0.409951	0.01211	0.159548	Anxa2
GO:0044147	negative regulation of development of symbiont involved in interaction with host	1	1	0.01	1115	0.01211	0.409951	0.01211	0.159548	Anxa2
GO:0034119	negative regulation of erythrocyte aggregation	1	1	0.01	1116	0.01211	0.409951	0.01211	0.159548	Cd24a
GO:0052416	metabolism by host of symbiont macromolecule	1	1	0.01	1117	0.01211	0.409951	0.01211	0.159548	Anxa2
GO:0052417	metabolism by host of symbiont protein	1	1	0.01	1118	0.01211	0.409951	0.01211	0.159548	Anxa2
GO:0052418	metabolism by organism of protein in other organism involved in symbiotic interaction	1	1	0.01	1119	0.01211	0.409951	0.01211	0.159548	Anxa2
GO:0052419	metabolism by host of substance in symbiont	1	1	0.01	1120	0.01211	0.409951	0.01211	0.159548	Anxa2
GO:0034147	regulation of toll-like receptor 5 signaling pathway	1	1	0.01	1121	0.01211	0.409951	0.01211	0.159548	Tnfaip3
GO:0034148	negative regulation of toll-like receptor 5 signaling pathway	1	1	0.01	1122	0.01211	0.409951	0.01211	0.159548	Tnfaip3
GO:0034102	erythrocyte clearance	1	1	0.01	1123	0.01211	0.409951	0.01211	0.159548	Cd24a
GO:0034106	regulation of erythrocyte clearance	1	1	0.01	1124	0.01211	0.409951	0.01211	0.159548	Cd24a
GO:0034107	negative regulation of erythrocyte clearance	1	1	0.01	1125	0.01211	0.409951	0.01211	0.159548	Cd24a
GO:0006021	inositol biosynthetic process	1	1	0.01	1126	0.01211	0.409951	0.01211	0.159548	Isyna1
GO:0072139	glomerular parietal epithelial cell differentiation	1	1	0.01	1127	0.01211	0.409951	0.01211	0.159548	Prom1
GO:1900138	negative regulation of phospholipase A2 activity	1	1	0.01	1128	0.01211	0.409951	0.01211	0.159548	Anxa1
GO:0046014	negative regulation of T cell homeostatic proliferation	1	1	0.01	1129	0.01211	0.409951	0.01211	0.159548	Cd24a
GO:0043251	sodium-dependent organic anion transport	1	1	0.01	1130	0.01211	0.409951	0.01211	0.159548	Slc10a6
GO:0043215	daunorubicin transport	1	1	0.01	1131	0.01211	0.409951	0.01211	0.159548	Abcb1a
GO:0052227	catabolism of substance in other organism involved in symbiotic interaction	1	1	0.01	1132	0.01211	0.409951	0.01211	0.159548	Anxa2
GO:0052229	metabolism of macromolecule in other organism involved in symbiotic interaction	1	1	0.01	1133	0.01211	0.409951	0.01211	0.159548	Anxa2
GO:0052214	metabolism of substance in other organism involved in symbiotic interaction	1	1	0.01	1134	0.01211	0.409951	0.01211	0.159548	Anxa2
GO:0033231	carbohydrate export	1	1	0.01	1135	0.01211	0.409951	0.01211	0.159548	Abcb1a
GO:0042103	positive regulation of T cell homeostatic proliferation	1	1	0.01	1136	0.01211	0.409951	0.01211	0.159548	Cd24a
GO:1990771	clathrin-dependent extracellular exosome endocytosis	1	1	0.01	1137	0.01211	0.409951	0.01211	0.159548	Itga4
GO:0071247	cellular response to chromate	1	1	0.01	1138	0.01211	0.409951	0.01211	0.159548	Mt1
GO:2000398	regulation of thymocyte aggregation	1	1	0.01	1139	0.01211	0.409951	0.01211	0.159548	Adam8
GO:2000399	negative regulation of thymocyte aggregation	1	1	0.01	1140	0.01211	0.409951	0.01211	0.159548	Adam8
GO:1904300	positive regulation of transcytosis	1	1	0.01	1141	0.01211	0.409951	0.01211	0.159548	Ptafr
GO:1904301	regulation of maternal process involved in parturition	1	1	0.01	1142	0.01211	0.409951	0.01211	0.159548	Ptafr
GO:1904303	positive regulation of maternal process involved in parturition	1	1	0.01	1143	0.01211	0.409951	0.01211	0.159548	Ptafr
GO:0010924	regulation of inositol-polyphosphate 5-phosphatase activity	1	1	0.01	1144	0.01211	0.409951	0.01211	0.159548	Plek
GO:0010925	positive regulation of inositol-polyphosphate 5-phosphatase activity	1	1	0.01	1145	0.01211	0.409951	0.01211	0.159548	Plek
GO:0010931	macrophage tolerance induction	1	1	0.01	1146	0.01211	0.409951	0.01211	0.159548	Irak3
GO:0010932	regulation of macrophage tolerance induction	1	1	0.01	1147	0.01211	0.409951	0.01211	0.159548	Irak3
GO:0010933	positive regulation of macrophage tolerance induction	1	1	0.01	1148	0.01211	0.409951	0.01211	0.159548	Irak3
GO:0061737	leukotriene signaling pathway	1	1	0.01	1149	0.01211	0.409951	0.01211	0.159548	Rgs1
GO:0018153	isopeptide cross-linking via N6-(L-isoglutamyl)-L-lysine	1	1	0.01	1150	0.01211	0.409951	0.01211	0.159548	Tgm2
GO:2000426	negative regulation of apoptotic cell clearance	1	1	0.01	1151	0.01211	0.409951	0.01211	0.159548	Cd300lf
GO:2000413	regulation of fibronectin-dependent thymocyte migration	1	1	0.01	1152	0.01211	0.409951	0.01211	0.159548	Adam8
GO:2000415	positive regulation of fibronectin-dependent thymocyte migration	1	1	0.01	1153	0.01211	0.409951	0.01211	0.159548	Adam8
GO:0071877	regulation of adenylate cyclase-inhibiting adrenergic receptor signaling pathway	1	1	0.01	1154	0.01211	0.409951	0.01211	0.159548	Rgs2
GO:0018262	isopeptide cross-linking	1	1	0.01	1155	0.01211	0.409951	0.01211	0.159548	Tgm2
GO:0046478	lactosylceramide metabolic process	1	1	0.01	1156	0.01211	0.409951	0.01211	0.159548	B4galt6
GO:0072680	extracellular matrix-dependent thymocyte migration	1	1	0.01	1157	0.01211	0.409951	0.01211	0.159548	Adam8
GO:0072681	fibronectin-dependent thymocyte migration	1	1	0.01	1158	0.01211	0.409951	0.01211	0.159548	Adam8
GO:0032599	protein transport out of membrane raft	1	1	0.01	1159	0.01211	0.409951	0.01211	0.159548	Cd24a
GO:1904298	regulation of transcytosis	1	1	0.01	1160	0.01211	0.409951	0.01211	0.159548	Ptafr
GO:0035490	regulation of leukotriene production involved in inflammatory response	1	1	0.01	1161	0.01211	0.409951	0.01211	0.159548	Serpine1
GO:0035491	positive regulation of leukotriene production involved in inflammatory response	1	1	0.01	1162	0.01211	0.409951	0.01211	0.159548	Serpine1
GO:0051543	regulation of elastin biosynthetic process	1	1	0.01	1163	0.01211	0.409951	0.01211	0.159548	Hbegf
GO:0051545	negative regulation of elastin biosynthetic process	1	1	0.01	1164	0.01211	0.409951	0.01211	0.159548	Hbegf
GO:0099040	ceramide translocation	1	1	0.01	1165	0.01211	0.409951	0.01211	0.159548	Abcb1a
GO:0033606	chemokine receptor transport within lipid bilayer	1	1	0.01	1166	0.01211	0.409951	0.01211	0.159548	Cd24a
GO:0001572	lactosylceramide biosynthetic process	1	1	0.01	1167	0.01211	0.409951	0.01211	0.159548	B4galt6
GO:1901331	positive regulation of odontoblast differentiation	1	1	0.01	1168	0.01211	0.409951	0.01211	0.159548	Serpine1
GO:0002631	regulation of granuloma formation	1	1	0.01	1169	0.01211	0.409951	0.01211	0.159548	Tnfaip3
GO:0002632	negative regulation of granuloma formation	1	1	0.01	1170	0.01211	0.409951	0.01211	0.159548	Tnfaip3
GO:0002605	negative regulation of dendritic cell antigen processing and presentation	1	1	0.01	1171	0.01211	0.409951	0.01211	0.159548	Thbs1
GO:0032600	chemokine receptor transport out of membrane raft	1	1	0.01	1172	0.01211	0.409951	0.01211	0.159548	Cd24a
GO:1903769	negative regulation of cell proliferation in bone marrow	1	1	0.01	1173	0.01211	0.409951	0.01211	0.159548	Lgals3
GO:1905000	regulation of membrane repolarization during atrial cardiac muscle cell action potential	1	1	0.01	1174	0.01211	0.409951	0.01211	0.159548	Flna
GO:1990962	drug transport across blood-brain barrier	1	1	0.01	1175	0.01211	0.409951	0.01211	0.159548	Abcb1a
GO:1990963	establishment of blood-retinal barrier	1	1	0.01	1176	0.01211	0.409951	0.01211	0.159548	Abcb1a
GO:0006876	cellular cadmium ion homeostasis	1	1	0.01	1177	0.01211	0.409951	0.01211	0.159548	Slc11a1
GO:0046898	response to cycloheximide	1	1	0.01	1178	0.01211	0.409951	0.01211	0.159548	Bcl2l1
GO:0070367	negative regulation of hepatocyte differentiation	1	1	0.01	1179	0.01211	0.409951	0.01211	0.159548	Frzb
GO:1902769	regulation of choline O-acetyltransferase activity	1	1	0.01	1180	0.01211	0.409951	0.01211	0.159548	Sorl1
GO:1902771	positive regulation of choline O-acetyltransferase activity	1	1	0.01	1181	0.01211	0.409951	0.01211	0.159548	Sorl1
GO:0035772	interleukin-13-mediated signaling pathway	1	1	0.01	1182	0.01211	0.409951	0.01211	0.159548	Cd300lf
GO:0060305	regulation of cell diameter	1	1	0.01	1183	0.01211	0.409951	0.01211	0.159548	Plek
GO:1903597	negative regulation of gap junction assembly	1	1	0.01	1184	0.01211	0.409951	0.01211	0.159548	Ace
GO:0015707	nitrite transport	1	1	0.01	1185	0.01211	0.409951	0.01211	0.159548	Slc11a1
GO:2000661	positive regulation of interleukin-1-mediated signaling pathway	1	1	0.01	1186	0.01211	0.409951	0.01211	0.159548	Il1r1
GO:0032913	negative regulation of transforming growth factor beta3 production	1	1	0.01	1187	0.01211	0.409951	0.01211	0.159548	Cd24a
GO:0140193	regulation of adenylate cyclase-inhibiting adrenergic receptor signaling pathway involved in heart p...	1	1	0.01	1188	0.01211	0.409951	0.01211	0.159548	Rgs2
GO:0140194	negative regulation of adenylate cyclase-inhibiting adrenergic receptor signaling pathway involved i...	1	1	0.01	1189	0.01211	0.409951	0.01211	0.159548	Rgs2
GO:0070429	negative regulation of nucleotide-binding oligomerization domain containing 1 signaling pathway	1	1	0.01	1190	0.01211	0.409951	0.01211	0.159548	Tnfaip3
GO:0046687	response to chromate	1	1	0.01	1191	0.01211	0.409951	0.01211	0.159548	Mt1
GO:0035504	regulation of myosin light chain kinase activity	1	1	0.01	1192	0.01211	0.409951	0.01211	0.159548	Il1b
GO:0035505	positive regulation of myosin light chain kinase activity	1	1	0.01	1193	0.01211	0.409951	0.01211	0.159548	Il1b
GO:0044033	multi-organism metabolic process	1	1	0.01	1194	0.01211	0.409951	0.01211	0.159548	Anxa2
GO:0044035	multi-organism catabolic process	1	1	0.01	1195	0.01211	0.409951	0.01211	0.159548	Anxa2
GO:0002263	cell activation involved in immune response	277	20	3.35	111	0.01215	0.409951	2.1e-10	2.97859e-08	Slc11a1, Fcer1g, Itgb2, Tnfaip3, Lgals3, Lgals1, Rac2, Clcf1, Anxa1, Apbb1ip, Ptafr, Fgr, Anxa3, Clec4d, Clec4e, Tyrobp, Gab2, Il4ra, Itgam, Hmox1
GO:0001818	negative regulation of cytokine production	234	13	2.83	310	0.01216	0.409951	6.1e-06	0.000309801	Il1r2, Slc11a1, Inpp5d, Prg4, Cd24a, Tnfaip3, Srgn, Irak3, Nckap1l, Anxa1, Thbs1, Gpnmb, Hmox1
GO:0051248	negative regulation of protein metabolic process	1177	37	14.25	185	0.01222	0.411093	1.1e-07	9.21191e-06	Il1r2, Inpp5d, Btg2, Rgs2, Prg4, Apcs, Atf3, Cstb, Gadd45b, Tnfaip3, Ddit4, Irak3, Serpina3m, Serpinb6b, Enc1, Ctla2a, Nckap1l, Cdkn1a, Hbegf, Thbs1, Mmp9, Cd44, Il1b, Slpi, Ngf, Fabp4, Serpine1, Plaur, Mvp, Plat, Nrg1, Anxa2, Sorl1, Timp1, Rbm3, Flna, Serpina7
GO:0045937	positive regulation of phosphate metabolic process	1167	36	14.13	210	0.01242	0.415948	2.6e-07	1.9218e-05	Map4k4, Slc11a1, Marco, Ctgf, Cd24a, Gadd45b, Ccl2, Ace, Sox9, Plek, Ccl6, Ccl3, Nckap1l, Cdkn1a, Hbegf, Clcf1, Itga6, Thbs1, Mmp9, Cd44, Il1b, Bcl2l1, Ngf, Camk2d, Ptafr, Fgr, Map3k6, Ccl24, Gpnmb, Plaur, Iqgap1, Adam8, Nrg1, Bmper, Anxa2, Mid1
GO:0010562	positive regulation of phosphorus metabolic process	1167	36	14.13	211	0.01242	0.415948	2.6e-07	1.9218e-05	Map4k4, Slc11a1, Marco, Ctgf, Cd24a, Gadd45b, Ccl2, Ace, Sox9, Plek, Ccl6, Ccl3, Nckap1l, Cdkn1a, Hbegf, Clcf1, Itga6, Thbs1, Mmp9, Cd44, Il1b, Bcl2l1, Ngf, Camk2d, Ptafr, Fgr, Map3k6, Ccl24, Gpnmb, Plaur, Iqgap1, Adam8, Nrg1, Bmper, Anxa2, Mid1
GO:0090279	regulation of calcium ion import	40	3	0.48	1199	0.01247	0.415948	0.01247	0.163058	Ace, Lgals3, Serpine1
GO:0001782	B cell homeostasis	40	3	0.48	1200	0.01247	0.415948	0.01247	0.163058	Tnfaip3, Nckap1l, Cd44
GO:0030301	cholesterol transport	75	4	0.91	1207	0.01306	0.434707	0.01306	0.170353	Soat1, Msr1, Apoa4, Anxa2
GO:0046545	development of primary female sexual characteristics	115	5	1.39	1208	0.01310	0.434866	0.01310	0.170712	Adamts1, Runx1, Bcl2l1, Tiparp, Serpine1
GO:0031346	positive regulation of cell projection organization	473	12	5.73	1210	0.01312	0.434866	0.01312	0.170712	Sgk1, Cd24a, Enc1, Rac2, Adamts1, Tnfrsf12a, Lcn2, Ngf, S100a9, Iqgap1, Nrg1, Rab8b
GO:0010721	negative regulation of cell development	373	14	4.52	469	0.01330	0.438465	0.00020	0.00669957	Map4k4, Col3a1, Cd24a, Sox9, Ifrd1, Lgals1, Vim, Frzb, Fbn1, Il1b, Tnfrsf23, Nrg1, Sorl1, Flna
GO:0051590	positive regulation of neurotransmitter transport	41	3	0.5	1211	0.01334	0.438465	0.01334	0.173145	Lgals3, Clcf1, Bcl2l1
GO:0001961	positive regulation of cytokine-mediated signaling pathway	41	3	0.5	1212	0.01334	0.438465	0.01334	0.173145	Il1r1, Cd300lf, Mmp12
GO:0016601	Rac protein signal transduction	41	3	0.5	1213	0.01334	0.438465	0.01334	0.173145	Elmo1, Rac2, Camk2d
GO:0052547	regulation of peptidase activity	424	17	5.13	347	0.01340	0.438741	1.8e-05	0.000814345	Ctgf, Cstb, Serpina3m, Ifi27l2b, Serpinb6b, Thbs1, Mmp9, Cd44, Slpi, S100a8, Ngf, S100a9, Serpine1, Plaur, Sorl1, Timp1, Serpina7
GO:0045860	positive regulation of protein kinase activity	475	12	5.75	1215	0.01352	0.438741	0.01352	0.175048	Map4k4, Slc11a1, Cd24a, Gadd45b, Ace, Cdkn1a, Thbs1, Il1b, Map3k6, Iqgap1, Adam8, Nrg1
GO:0042177	negative regulation of protein catabolic process	116	5	1.4	1217	0.01356	0.438741	0.01356	0.175422	Irak3, Nrg1, Anxa2, Timp1, Flna
GO:2000106	regulation of leukocyte apoptotic process	122	7	1.48	568	0.01364	0.438741	0.00073	0.0200929	Cxcr2, Fcer1g, Cd24a, Lgals3, Anxa1, Cd44, Adam8
GO:0010975	regulation of neuron projection development	652	15	7.9	1218	0.01366	0.438741	0.01366	0.176426	Map4k4, Sgk1, Cd24a, Ifrd1, Enc1, Lgals1, Adamts1, Tnfrsf12a, Vim, Ngf, S100a9, Iqgap1, Tnfrsf23, Nrg1, Flna
GO:0015918	sterol transport	76	4	0.92	1219	0.01366	0.438741	0.01366	0.176426	Soat1, Msr1, Apoa4, Anxa2
GO:0046879	hormone secretion	364	10	4.41	1220	0.01372	0.438741	0.01372	0.176705	Map4k4, Ildr2, Runx1, Clcf1, Anxa1, Il1b, Spp1, Nucb2, Smpd3, Rab8b
GO:0002262	myeloid cell homeostasis	175	10	2.12	390	0.01374	0.438741	5.7e-05	0.00228931	Cxcr2, Inpp5d, Fcer1g, Cd24a, Ccl2, Nckap1l, Anxa1, Cd44, Itgam, Hmox1
GO:0033089	positive regulation of T cell differentiation in thymus	15	2	0.18	1221	0.01383	0.438741	0.01383	0.176705	Il1b, Adam8
GO:0051044	positive regulation of membrane protein ectodomain proteolysis	15	2	0.18	1222	0.01383	0.438741	0.01383	0.176705	Il1b, Adam8
GO:0035988	chondrocyte proliferation	15	2	0.18	1223	0.01383	0.438741	0.01383	0.176705	Ctgf, Mmp14
GO:0030812	negative regulation of nucleotide catabolic process	15	2	0.18	1224	0.01383	0.438741	0.01383	0.176705	Ddit4, Ier3
GO:0010878	cholesterol storage	15	2	0.18	1225	0.01383	0.438741	0.01383	0.176705	Soat1, Msr1
GO:0071404	cellular response to low-density lipoprotein particle stimulus	15	2	0.18	1226	0.01383	0.438741	0.01383	0.176705	Fcer1g, Itgb2
GO:0002830	positive regulation of type 2 immune response	15	2	0.18	1227	0.01383	0.438741	0.01383	0.176705	Clcf1, Il4ra
GO:0021781	glial cell fate commitment	15	2	0.18	1228	0.01383	0.438741	0.01383	0.176705	Sox9, Nrg1
GO:0006684	sphingomyelin metabolic process	15	2	0.18	1229	0.01383	0.438741	0.01383	0.176705	Sptlc2, Smpd3
GO:0009266	response to temperature stimulus	161	6	1.95	1233	0.01385	0.438741	0.01385	0.176705	Il1r1, Ccl2, Myof, Plac8, Hmox1, Rbm3
GO:0010035	response to inorganic substance	458	15	5.55	536	0.01395	0.441022	0.00051	0.0148969	Tnfaip3, Loxl2, Krt8, Anxa1, Thbs1, Mmp9, Lcn2, Slc25a24, Fabp4, Alox5ap, Iqgap1, Hmox1, Mt2, Mt1, Apoa4
GO:1902107	positive regulation of leukocyte differentiation	171	10	2.07	384	0.01408	0.44424	4.7e-05	0.00192199	Inpp5d, Ccl3, Mmp14, Nckap1l, Runx1, Anxa1, Il1b, Il4ra, Itgam, Adam8
GO:1901888	regulation of cell junction assembly	77	4	0.93	1237	0.01428	0.449649	0.01428	0.18175	Ace, Mmp14, S100a10, Iqgap1
GO:0043408	regulation of MAPK cascade	764	25	9.25	315	0.01444	0.453779	7.3e-06	0.000364861	Map4k4, Marco, Rgs2, Atf3, Ctgf, Cd24a, Gadd45b, Irak3, Ccl2, Ccl6, Ccl3, Clcf1, Thbs1, Cd44, Il1b, Camk2d, Map3k6, Ccl24, Gpnmb, Iqgap1, Adam8, Bmper, Sorl1, Tlr13, Mid1
GO:0008202	steroid metabolic process	284	13	3.44	382	0.01488	0.466675	4.7e-05	0.00192199	Insig2, Soat1, Cyp21a1, Cyp26a1, Ch25h, Il1b, Tiparp, Spp1, Sult1e1, Saa1, Fgl1, Apoa4, Sorl1
GO:1903901	negative regulation of viral life cycle	78	4	0.94	1243	0.01491	0.466686	0.01491	0.1887	Apcs, Slpi, Ifitm2, Plscr1
GO:0023061	signal release	482	12	5.84	1247	0.01501	0.468884	0.01501	0.189509	Map4k4, Ildr2, Runx1, Clcf1, Anxa1, Il1b, Bcl2l1, Ngf, Spp1, Nucb2, Smpd3, Rab8b
GO:0008406	gonad development	212	7	2.57	1248	0.01504	0.468891	0.01504	0.189735	Sox9, Serpinb6b, Adamts1, Runx1, Bcl2l1, Tiparp, Serpine1
GO:0043299	leukocyte degranulation	68	10	0.82	153	0.01511	0.469227	9.0e-09	9.26118e-07	Fcer1g, Itgb2, Rac2, Ptafr, Fgr, Anxa3, Gab2, Il4ra, Itgam, Hmox1
GO:0071385	cellular response to glucocorticoid stimulus	43	3	0.52	1249	0.01517	0.469227	0.01517	0.190612	Sgk1, Ddit4, Anxa1
GO:0032757	positive regulation of interleukin-8 production	43	3	0.52	1250	0.01517	0.469227	0.01517	0.190612	Cd14, Il1b, Serpine1
GO:0001960	negative regulation of cytokine-mediated signaling pathway	43	3	0.52	1251	0.01517	0.469227	0.01517	0.190612	Il1r2, Irak3, Mmp12
GO:0002691	regulation of cellular extravasation	29	6	0.35	261	0.01526	0.471085	1.1e-06	6.56e-05	Il1r1, Selp, Ccl2, Itga4, Ptafr, Adam8
GO:0045216	cell-cell junction organization	213	7	2.58	1254	0.01540	0.471118	0.01540	0.193193	Ace, Mmp14, Heg1, S100a10, Iqgap1, Rab8b, Flna
GO:0002687	positive regulation of leukocyte migration	166	19	2.01	66	0.01541	0.471118	1.8e-13	4.22973e-11	Il1r1, Cxcr2, Selp, Ccl2, Cxcl14, Lgals3, Mmp14, Nckap1l, Rac2, Pla2g7, Itga4, Thbs1, Mmp9, Il1b, Ptafr, 17438995, Ccl24, Serpine1, Adam8
GO:0043269	regulation of ion transport	677	17	8.2	785	0.01555	0.471118	0.00386	0.0770409	Sgk1, Cd63, Ace, Lgals3, Sik1, Thbs1, Mmp9, Il1b, Ctss, Ngf, Camk2d, Ptafr, Abcb1a, Serpine1, Fxyd5, Slc25a4, Flna
GO:0038034	signal transduction in absence of ligand	79	4	0.96	1256	0.01556	0.471118	0.01556	0.19489	Lcn2, Il1b, Bcl2l1, Ngf
GO:0097192	extrinsic apoptotic signaling pathway in absence of ligand	79	4	0.96	1257	0.01556	0.471118	0.01556	0.19489	Lcn2, Il1b, Bcl2l1, Ngf
GO:0051240	positive regulation of multicellular organismal process	1811	65	21.93	37	0.01556	0.471118	9.7e-16	4.12748e-13	Il1r1, Cxcr2, Slc11a1, Inpp5d, Selp, Rgs2, Fcgr3, Fcer1g, Sgk1, Ctgf, Cd24a, Itgb2, Btg1, Tnfaip3, Irak3, Ccl2, Col1a1, Ace, Sox9, Plek, Ccl3, Enc1, Lgals3, Mmp14, Loxl2, Nckap1l, Fam49b, Heg1, Adamts1, Runx1, Tnfrsf12a, Lrg1, Hbegf, Cd14, Clcf1, Anxa1, Vim, Thbs1, Mmp9, Il1b, Ngf, Camk2d, S100a9, Ptafr, Fgr, Anxa3, Spp1, Prom1, Ccl24, Serpine1, Clec4e, Gab2, Il4ra, Itgam, Tarm1, Iqgap1, Adam8, P…
GO:0071621	granulocyte chemotaxis	126	20	1.53	31	0.01565	0.471118	6.2e-17	3.1488e-14	Cxcr2, Fcgr3, Fcer1g, Itgb2, Ccl2, Ccl6, Ccl3, Lgals3, Nckap1l, Rac2, Anxa1, Thbs1, Il1b, S100a8, S100a9, Csf3r, 17438995, Spp1, Ccl24, Itgam
GO:0097094	craniofacial suture morphogenesis	16	2	0.19	1259	0.01568	0.471118	0.01568	0.194997	Insig2, Mmp14
GO:0002467	germinal center formation	16	2	0.19	1260	0.01568	0.471118	0.01568	0.194997	Tnfaip3, Klhl6
GO:1903019	negative regulation of glycoprotein metabolic process	16	2	0.19	1261	0.01568	0.471118	0.01568	0.194997	Apcs, Hbegf
GO:0010919	regulation of inositol phosphate biosynthetic process	16	2	0.19	1262	0.01568	0.471118	0.01568	0.194997	Plek, Ptafr
GO:0048711	positive regulation of astrocyte differentiation	16	2	0.19	1263	0.01568	0.471118	0.01568	0.194997	Clcf1, Il1b
GO:0033630	positive regulation of cell adhesion mediated by integrin	16	2	0.19	1264	0.01568	0.471118	0.01568	0.194997	Cd24a, Nckap1l
GO:1902106	negative regulation of leukocyte differentiation	96	7	1.16	460	0.01568	0.471118	0.00017	0.00581843	Inpp5d, Apcs, Runx1, Anxa1, Cd44, Fbn1, Il4ra
GO:0046890	regulation of lipid biosynthetic process	166	6	2.01	1268	0.01588	0.476219	0.01588	0.197172	Insig2, Sik1, Anxa1, Il1b, Smpd3, Apoa4
GO:0002252	immune effector process	767	34	9.29	102	0.01592	0.47651	7.2e-11	1.11134e-08	Slc11a1, Inpp5d, Fcgr3, Fcer1g, Apcs, Cd24a, Itgb2, Tnfaip3, Ddit4, Irak3, Ccl2, Ace, Lgals3, Lgals1, Fam49b, Rac2, Clcf1, Anxa1, Apbb1ip, Il1b, Ptafr, Fgr, C1qb, Anxa3, Clec4d, Clec4e, Tyrobp, Gab2, Il4ra, Itgam, Ifitm2, Hmox1, Mmp12, Plscr1
GO:0030098	lymphocyte differentiation	424	17	5.13	348	0.01612	0.481265	1.8e-05	0.000814345	Inpp5d, Fcer1g, Cd24a, Tnfaip3, Ctla2a, Mmp14, Lgals1, Nckap1l, Ly6d, Clcf1, Anxa1, Cd44, Il1b, Clec4d, Clec4e, Il4ra, Adam8
GO:0045923	positive regulation of fatty acid metabolic process	44	3	0.53	1271	0.01614	0.481265	0.01614	0.199771	Anxa1, Nucb2, Apoa4
GO:0051130	positive regulation of cellular component organization	1403	39	16.99	258	0.01620	0.482123	1.1e-06	6.56e-05	Slc11a1, Rgs2, Fcgr3, Fcer1g, Sgk1, Ctgf, Cd24a, Cd63, Ccl2, Sox9, Plek, Cd300lf, Enc1, Nckap1l, Rac2, Adamts1, Tnfrsf12a, Cd14, Anxa1, Mmp9, Lcn2, Il1b, Bcl2l1, S100a10, Ngf, S100a9, Cd53, Ccl24, Serpine1, Plaur, Il4ra, Mfge8, Iqgap1, Nrg1, Anxa2, Rab8b, Msn, Flna, Arpc1b
GO:0070228	regulation of lymphocyte apoptotic process	80	4	0.97	1273	0.01623	0.482123	0.01623	0.200727	Cd24a, Lgals3, Cd44, Adam8
GO:0044057	regulation of system process	518	16	6.27	553	0.01643	0.487145	0.00062	0.0176515	Rgs2, Ctgf, Ace, Runx1, Hbegf, Dusp5, Il1b, Ctss, Camk2d, Ptafr, Abcb1a, Nrg1, Slc25a4, Apoa4, Rab8b, Flna
GO:0045137	development of primary sexual characteristics	216	7	2.62	1276	0.01650	0.488301	0.01650	0.203586	Sox9, Serpinb6b, Adamts1, Runx1, Bcl2l1, Tiparp, Serpine1
GO:0007162	negative regulation of cell adhesion	270	15	3.27	265	0.01665	0.491815	1.2e-06	7.04955e-05	Cd24a, Tnfaip3, Col1a1, Lgals3, Mmp14, Lgals1, Anxa1, Thbs1, Cd44, Tnc, Serpine1, Gpnmb, Il4ra, Tarm1, Adam8
GO:0045834	positive regulation of lipid metabolic process	168	6	2.03	1277	0.01675	0.493508	0.01675	0.206509	Anxa1, Il1b, Fgr, Nucb2, Smpd3, Apoa4
GO:0010810	regulation of cell-substrate adhesion	193	13	2.34	245	0.01677	0.493508	7.2e-07	4.608e-05	Col1a1, Nid1, Nid1, Mmp14, Lgals1, Rac2, Itga6, Thbs1, S100a10, Spp1, Serpine1, Iqgap1, Flna
GO:0015908	fatty acid transport	81	4	0.98	1278	0.01691	0.4967	0.01691	0.208318	Ace, Anxa1, Thbs1, Il1b
GO:0033003	regulation of mast cell activation	48	8	0.58	184	0.01695	0.496947	1.0e-07	8.55652e-06	Fcer1g, Cd300lf, Rac2, Fgr, Gab2, Il4ra, Hmox1, Plscr1
GO:0018108	peptidyl-tyrosine phosphorylation	330	11	4	710	0.01700	0.496965	0.00242	0.0536626	Cd24a, Itgb2, Ace, Sla, Hbegf, Clcf1, Cd44, Fgr, Iqgap1, Mvp, Nrg1
GO:0017157	regulation of exocytosis	197	13	2.39	253	0.01710	0.496965	9.0e-07	5.60063e-05	Fcer1g, Itgb2, Rac2, Anxa1, Bcl2l1, Ptafr, Fgr, Gab2, Il4ra, Itgam, Hmox1, Smpd3, Rab8b
GO:0050798	activated T cell proliferation	45	3	0.54	1279	0.01714	0.496965	0.01714	0.210493	Cd24a, Itgb2, Itgam
GO:0060760	positive regulation of response to cytokine stimulus	45	3	0.54	1280	0.01714	0.496965	0.01714	0.210493	Il1r1, Cd300lf, Mmp12
GO:0071384	cellular response to corticosteroid stimulus	45	3	0.54	1281	0.01714	0.496965	0.01714	0.210493	Sgk1, Ddit4, Anxa1
GO:0042771	intrinsic apoptotic signaling pathway in response to DNA damage by p53 class mediator	45	3	0.54	1282	0.01714	0.496965	0.01714	0.210493	Ddit4, Cdkn1a, Cd44
GO:0031954	positive regulation of protein autophosphorylation	23	4	0.28	451	0.01739	0.501267	0.00016	0.00552421	Ace, Ngf, Gpnmb, Iqgap1
GO:0019217	regulation of fatty acid metabolic process	82	4	0.99	1285	0.01761	0.501267	0.01761	0.214835	Insig2, Anxa1, Nucb2, Apoa4
GO:0002260	lymphocyte homeostasis	82	4	0.99	1286	0.01761	0.501267	0.01761	0.214835	Cd24a, Tnfaip3, Nckap1l, Cd44
GO:0001938	positive regulation of endothelial cell proliferation	82	4	0.99	1287	0.01761	0.501267	0.01761	0.214835	Ccl2, Lrg1, Ccl24, Hmox1
GO:2001170	negative regulation of ATP biosynthetic process	17	2	0.21	1288	0.01763	0.501267	0.01763	0.214835	Ddit4, Ier3
GO:0045064	T-helper 2 cell differentiation	17	2	0.21	1289	0.01763	0.501267	0.01763	0.214835	Anxa1, Il4ra
GO:0008210	estrogen metabolic process	17	2	0.21	1290	0.01763	0.501267	0.01763	0.214835	Tiparp, Sult1e1
GO:0040015	negative regulation of multicellular organism growth	17	2	0.21	1291	0.01763	0.501267	0.01763	0.214835	Lgmn, Plac8
GO:0035584	calcium-mediated signaling using intracellular calcium source	17	2	0.21	1292	0.01763	0.501267	0.01763	0.214835	Selp, Vcam1
GO:0006814	sodium ion transport	219	7	2.65	1293	0.01766	0.501267	0.01766	0.215034	Sgk1, Slc13a5, Sik1, Camk2d, Slc10a6, Fxyd5, Slc6a8
GO:0018212	peptidyl-tyrosine modification	333	11	4.03	719	0.01793	0.501267	0.00259	0.0567134	Cd24a, Itgb2, Ace, Sla, Hbegf, Clcf1, Cd44, Fgr, Iqgap1, Mvp, Nrg1
GO:0010718	positive regulation of epithelial to mesenchymal transition	46	3	0.56	1296	0.01818	0.501267	0.01818	0.220343	Col1a1, Loxl2, Il1b
GO:0031663	lipopolysaccharide-mediated signaling pathway	46	3	0.56	1297	0.01818	0.501267	0.01818	0.220343	Tnfaip3, Cd14, Il1b
GO:0090199	regulation of release of cytochrome c from mitochondria	46	3	0.56	1298	0.01818	0.501267	0.01818	0.220343	Mmp9, Bcl2l1, Plaur
GO:0010977	negative regulation of neuron projection development	173	6	2.1	1304	0.01907	0.501267	0.01907	0.229891	Map4k4, Ifrd1, Lgals1, Vim, Tnfrsf23, Flna
GO:0032652	regulation of interleukin-1 production	84	4	1.02	1305	0.01907	0.501267	0.01907	0.229891	Il1r2, Tnfaip3, Ccl3, Anxa1
GO:0046889	positive regulation of lipid biosynthetic process	84	4	1.02	1306	0.01907	0.501267	0.01907	0.229891	Anxa1, Il1b, Smpd3, Apoa4
GO:0009893	positive regulation of metabolic process	3410	77	41.29	162	0.01921	0.501267	2.0e-08	1.93178e-06	Map4k4, Slc11a1, Mybl1, Marco, Insig2, Btg2, Soat1, Fcgr3, Atf3, Ctgf, Cd24a, Itgb2, Gadd45b, Cd63, Tnfaip3, Ccl2, Col1a1, Ace, Sox9, Plek, Ccl6, Ccl3, Ifrd1, Sptlc2, Ifi27l2b, Klf6, Nckap1l, Gm22107, Klhl6, Runx1, Cdkn1a, Ier3, Hbegf, Clcf1, Anxa1, Vim, Itga6, Thbs1, Mmp9, Lcn2, Creb3l1, Cd44, Il1b, Bcl2l1, Tiparp, S100a8, Ngf, Camk2d, S100a9, Ptafr, Fgr, Map3k6, Tnc, Anxa3, Spp1, Plac8, Ccl24, …
GO:0000768	syncytium formation by plasma membrane fusion	65	6	0.79	436	0.01921	0.501267	0.00014	0.00496432	Gm22107, Myof, Cd44, Cd53, Il4ra, Adam8
GO:2001169	regulation of ATP biosynthetic process	47	3	0.57	1309	0.01925	0.501267	0.01925	0.230648	Ddit4, Ier3, Bcl2l1
GO:0060761	negative regulation of response to cytokine stimulus	47	3	0.57	1310	0.01925	0.501267	0.01925	0.230648	Il1r2, Irak3, Mmp12
GO:0032309	icosanoid secretion	47	3	0.57	1311	0.01925	0.501267	0.01925	0.230648	Ace, Anxa1, Il1b
GO:1904407	positive regulation of nitric oxide metabolic process	47	3	0.57	1312	0.01925	0.501267	0.01925	0.230648	Itgb2, Il1b, Smpd3
GO:0045429	positive regulation of nitric oxide biosynthetic process	47	3	0.57	1313	0.01925	0.501267	0.01925	0.230648	Itgb2, Il1b, Smpd3
GO:0045620	negative regulation of lymphocyte differentiation	47	3	0.57	1314	0.01925	0.501267	0.01925	0.230648	Anxa1, Cd44, Il4ra
GO:0002682	regulation of immune system process	1346	65	16.3	11	0.01935	0.501267	2.5e-22	3.57818e-19	Il1r1, Col3a1, Cxcr2, Slc11a1, Inpp5d, Selp, Fcgr3, Fcer1g, Apcs, Cd24a, Itgb2, Tnfaip3, Irak3, Ccl2, Ace, Sox9, Ccl3, Cd300lf, Cxcl14, Ctla2a, Lgals3, Mmp14, Lgals1, Nckap1l, Fam49b, Rac2, Klhl6, Runx1, Cdkn1a, Pla2g7, Cd14, Clcf1, Anxa1, Itga4, Thbs1, Mmp9, Cd44, Fbn1, Il1b, Vcam1, Orm1, Orm2, 1700024P16Rik, Csf3r, Ptafr, Fgr, C1qb, 17438995, Ccl24, Serpine1, Gpnmb, Clec4d, Clec4e, Tyrobp, Gab2…
GO:0001935	endothelial cell proliferation	139	7	1.68	651	0.01941	0.501267	0.00155	0.0374857	Ccl2, Loxl2, Lrg1, Thbs1, Ccl24, Hmox1, Bmper
GO:2000515	negative regulation of CD4-positive, alpha-beta T cell activation	25	4	0.3	475	0.01942	0.501267	0.00022	0.00727664	Anxa1, Cd44, Il4ra, Tarm1
GO:0006793	phosphorus metabolic process	3081	67	37.31	255	0.01951	0.501267	9.3e-07	5.74193e-05	Map4k4, Slc11a1, Inpp5d, Stk17b, Marco, Rgs2, Atf3, Sgk1, Ctgf, Cd24a, Itgb2, Gadd45b, Tnfaip3, Ddit4, Ppap2c, Irak3, Gfpt2, Ccl2, Ace, Sox9, Plek, Ccl6, Ccl3, Sptlc2, Vcan, Nckap1l, Sla, Cdkn1a, Ier3, Pla2g7, Sik1, Hbegf, Clcf1, Dusp5, Itga6, Thbs1, Mmp9, Cd44, Il1b, Bcl2l1, Ngf, Camk2d, Fabp4, Ptafr, Fgr, Map3k6, Pgd, Sult1e1, Ccl24, Gpnmb, Plaur, Adck4, Saa3, Iqgap1, Mvp, Adam8, Isyna1, Nrg1, …
GO:0010759	positive regulation of macrophage chemotaxis	18	2	0.22	1315	0.01967	0.501267	0.01967	0.233724	Ccl2, Thbs1
GO:0030889	negative regulation of B cell proliferation	18	2	0.22	1316	0.01967	0.501267	0.01967	0.233724	Inpp5d, Cd24a
GO:0043371	negative regulation of CD4-positive, alpha-beta T cell differentiation	18	2	0.22	1317	0.01967	0.501267	0.01967	0.233724	Anxa1, Il4ra
GO:0030502	negative regulation of bone mineralization	18	2	0.22	1318	0.01967	0.501267	0.01967	0.233724	Srgn, Sox9
GO:0042744	hydrogen peroxide catabolic process	18	2	0.22	1319	0.01967	0.501267	0.01967	0.233724	Gpx3, Apoa4
GO:0035313	wound healing, spreading of epidermal cells	18	2	0.22	1320	0.01967	0.501267	0.01967	0.233724	Hbegf, Mmp12
GO:0032695	negative regulation of interleukin-12 production	18	2	0.22	1321	0.01967	0.501267	0.01967	0.233724	Irak3, Thbs1
GO:0002604	regulation of dendritic cell antigen processing and presentation	18	2	0.22	1322	0.01967	0.501267	0.01967	0.233724	Slc11a1, Thbs1
GO:0032930	positive regulation of superoxide anion generation	18	2	0.22	1323	0.01967	0.501267	0.01967	0.233724	Itgb2, Itgam
GO:0045623	negative regulation of T-helper cell differentiation	18	2	0.22	1324	0.01967	0.501267	0.01967	0.233724	Anxa1, Il4ra
GO:0030072	peptide hormone secretion	276	8	3.34	1326	0.01969	0.501267	0.01969	0.233785	Map4k4, Ildr2, Clcf1, Anxa1, Il1b, Nucb2, Smpd3, Rab8b
GO:0036293	response to decreased oxygen levels	224	7	2.71	1327	0.01972	0.501267	0.01972	0.233789	Cd24a, Ddit4, Loxl2, Camk2d, Adam8, Plat, Hmox1
GO:0030324	lung development	224	7	2.71	1328	0.01972	0.501267	0.01972	0.233789	Ctgf, Ace, Sox9, Mmp14, Heg1, Lox, Tnc
GO:0048708	astrocyte differentiation	78	6	0.94	502	0.01984	0.501267	0.00037	0.0115811	Sox9, Clcf1, Vim, Il1b, S100a8, S100a9
GO:0032273	positive regulation of protein polymerization	128	5	1.55	1329	0.01993	0.501267	0.01993	0.236101	Rgs2, Nckap1l, Rac2, Ccl24, Arpc1b
GO:0010466	negative regulation of peptidase activity	260	13	3.15	349	0.01998	0.501267	1.9e-05	0.000857123	Cstb, Serpina3m, Serpinb6b, Thbs1, Mmp9, Cd44, Slpi, Ngf, Serpine1, Plaur, Sorl1, Timp1, Serpina7
GO:0031330	negative regulation of cellular catabolic process	225	7	2.72	1330	0.02015	0.501267	0.02015	0.238528	Slc11a1, Tnfaip3, Ddit4, Ier3, Hmox1, Anxa2, Timp1
GO:0007155	cell adhesion	1226	59	14.85	15	0.02026	0.501267	3.8e-20	3.98848e-17	Col3a1, Selp, Ctgf, Cd24a, Itgb2, Cd63, Tnfaip3, Ccl2, Col1a1, Sox9, Plek, Nid1, Nid1, Emb, Vcan, Lgals3, Mmp14, Lgals1, Krt18, Nckap1l, Fam49b, Gm22107, Rac2, Tnfrsf12a, Fermt3, Anxa1, Apbb1ip, Itga6, Itga4, Thbs1, Cd44, Fbn1, Il1b, Cd93, Tgm2, S100a8, S100a10, S100a9, Vcam1, 1700024P16Rik, Csf3r, Ptafr, Tnc, Spp1, Selplg, Serpine1, Gpnmb, Adamts9, Olr1, Il4ra, Itgam, Tarm1, Cd33, Mfge8, Iqgap1,…
GO:0051187	cofactor catabolic process	48	3	0.58	1331	0.02035	0.501267	0.02035	0.240353	Gpx3, Hmox1, Apoa4
GO:2000351	regulation of endothelial cell apoptotic process	48	3	0.58	1332	0.02035	0.501267	0.02035	0.240353	Tnfaip3, Thbs1, Serpine1
GO:0045124	regulation of bone resorption	48	3	0.58	1333	0.02035	0.501267	0.02035	0.240353	Inpp5d, Spp1, Adam8
GO:0062014	negative regulation of small molecule metabolic process	129	5	1.56	1334	0.02053	0.501267	0.02053	0.242116	Insig2, Ddit4, Plek, Ier3, Sik1
GO:0001101	response to acid chemical	351	13	4.25	504	0.02070	0.501267	0.00038	0.0118705	Col3a1, Col1a1, Sox9, Krt8, Runx1, Cyp26a1, Scd2, Bcl2l1, S100a10, Ngf, Col4a1, Anxa2, Scd2
GO:0030323	respiratory tube development	227	7	2.75	1340	0.02103	0.501267	0.02103	0.247087	Ctgf, Ace, Sox9, Mmp14, Heg1, Lox, Tnc
GO:0014812	muscle cell migration	101	7	1.22	479	0.02122	0.501267	0.00023	0.00755975	Ace, Anxa1, Camk2d, Serpine1, Iqgap1, Plat, Sorl1
GO:0006874	cellular calcium ion homeostasis	448	11	5.43	1341	0.02125	0.501267	0.02125	0.249485	Cxcr2, Cd24a, Ccl2, Ccl3, Il1b, Tgm2, Ngf, Camk2d, 17438995, Nucb2, Smpd3
GO:0070997	neuron death	402	15	4.87	428	0.02143	0.501267	0.00013	0.0047051	Btg2, Ddit4, Ccl3, Lgmn, Clcf1, Il1b, Bcl2l1, Ngf, 17438995, Gpnmb, Itgam, Adam8, Hmox1, Mt1, Sorl1
GO:0002042	cell migration involved in sprouting angiogenesis	49	3	0.59	1342	0.02149	0.501267	0.02149	0.251553	Anxa1, Thbs1, Hmox1
GO:0032330	regulation of chondrocyte differentiation	49	3	0.59	1343	0.02149	0.501267	0.02149	0.251553	Ctgf, Sox9, Loxl2
GO:0046513	ceramide biosynthetic process	49	3	0.59	1344	0.02149	0.501267	0.02149	0.251553	Sptlc2, B4galt6, Smpd3
GO:0045619	regulation of lymphocyte differentiation	185	10	2.24	409	0.02171	0.501267	9.1e-05	0.0034859	Inpp5d, Cd24a, Ctla2a, Mmp14, Nckap1l, Anxa1, Cd44, Il1b, Il4ra, Adam8
GO:0001959	regulation of cytokine-mediated signaling pathway	94	6	1.14	606	0.02171	0.501267	0.00100	0.0259802	Il1r2, Il1r1, Cd24a, Irak3, Cd300lf, Mmp12
GO:2001224	positive regulation of neuron migration	19	2	0.23	1348	0.02182	0.501267	0.02182	0.251799	Il1r1, Flna
GO:0071394	cellular response to testosterone stimulus	19	2	0.23	1349	0.02182	0.501267	0.02182	0.251799	Spp1, Msn
GO:0002313	mature B cell differentiation involved in immune response	19	2	0.23	1350	0.02182	0.501267	0.02182	0.251799	Tnfaip3, Lgals1
GO:0002495	antigen processing and presentation of peptide antigen via MHC class II	19	2	0.23	1351	0.02182	0.501267	0.02182	0.251799	Fcer1g, Ifi30
GO:0002468	dendritic cell antigen processing and presentation	19	2	0.23	1352	0.02182	0.501267	0.02182	0.251799	Slc11a1, Thbs1
GO:0051195	negative regulation of cofactor metabolic process	19	2	0.23	1353	0.02182	0.501267	0.02182	0.251799	Ddit4, Ier3
GO:0008209	androgen metabolic process	19	2	0.23	1354	0.02182	0.501267	0.02182	0.251799	Tiparp, Spp1
GO:0001502	cartilage condensation	19	2	0.23	1355	0.02182	0.501267	0.02182	0.251799	Ctgf, Sox9
GO:0010770	positive regulation of cell morphogenesis involved in differentiation	179	6	2.17	1357	0.02212	0.501267	0.02212	0.251799	Sgk1, Tnfrsf12a, S100a10, Ngf, Nrg1, Flna
GO:0044344	cellular response to fibroblast growth factor stimulus	88	4	1.07	1360	0.02221	0.501267	0.02221	0.251799	Ctgf, Thbs1, Cd44, Iqgap1
GO:0010660	regulation of muscle cell apoptotic process	88	4	1.07	1361	0.02221	0.501267	0.02221	0.251799	Cxcr2, Camk2d, Hmox1, Slc25a4
GO:0055092	sterol homeostasis	88	4	1.07	1362	0.02221	0.501267	0.02221	0.251799	Soat1, Cd24a, Fabp4, Apoa4
GO:0042632	cholesterol homeostasis	88	4	1.07	1363	0.02221	0.501267	0.02221	0.251799	Soat1, Cd24a, Fabp4, Apoa4
GO:1903532	positive regulation of secretion by cell	474	20	5.74	271	0.02223	0.501267	1.5e-06	8.71439e-05	Fcer1g, Itgb2, Ccl3, Lgals3, Runx1, Cd14, Clcf1, Il1b, Bcl2l1, Ptafr, Fgr, Spp1, Clec4e, Gab2, Nucb2, Il4ra, Itgam, Smpd3, Mmp12, Rab8b
GO:0002437	inflammatory response to antigenic stimulus	56	5	0.68	549	0.02225	0.501267	0.00058	0.0165726	Cxcr2, Fcgr3, Fcer1g, Cd24a, Il1b
GO:0051091	positive regulation of DNA binding transcription factor activity	230	7	2.79	1364	0.02240	0.501267	0.02240	0.251799	Itgb2, Irak3, Ifrd1, Il1b, Ngf, Anxa3, Adam8
GO:0032970	regulation of actin filament-based process	394	10	4.77	1366	0.02243	0.501267	0.02243	0.251799	Ctgf, Plek, Nckap1l, Gm22107, Rac2, S100a10, Fgr, Ccl24, Flna, Arpc1b
GO:0120035	regulation of plasma membrane bounded cell projection organization	820	17	9.93	1367	0.02256	0.501267	0.02256	0.251799	Map4k4, Sgk1, Cd24a, Ifrd1, Enc1, Lgals1, Rac2, Adamts1, Tnfrsf12a, Vim, Cd44, Ngf, S100a9, Iqgap1, Tnfrsf23, Nrg1, Flna
GO:0034446	substrate adhesion-dependent cell spreading	89	4	1.08	1369	0.02304	0.501267	0.02304	0.251799	Fermt3, Itga4, S100a10, Flna
GO:0034763	negative regulation of transmembrane transport	133	5	1.61	1370	0.02307	0.501267	0.02307	0.251799	Ace, Thbs1, Mmp9, Il1b, Camk2d
GO:0051345	positive regulation of hydrolase activity	525	16	6.36	567	0.02309	0.501267	0.00072	0.0199924	Rgs2, Rgs1, Ctgf, Ccl2, Plek, Ccl6, Ccl3, Ifi27l2b, Itga6, S100a8, S100a10, S100a9, Ptafr, Ccl24, Apoa4, Plscr1
GO:1901214	regulation of neuron death	354	14	4.29	425	0.02318	0.501267	0.00012	0.00442454	Btg2, Ddit4, Ccl3, Lgmn, Clcf1, Il1b, Bcl2l1, Ngf, Gpnmb, Itgam, Adam8, Hmox1, Mt1, Sorl1
GO:0006949	syncytium formation	67	6	0.81	456	0.02349	0.501267	0.00016	0.00552421	Gm22107, Myof, Cd44, Cd53, Il4ra, Adam8
GO:0043410	positive regulation of MAPK cascade	558	19	6.76	388	0.02353	0.501267	5.5e-05	0.00223175	Map4k4, Marco, Ctgf, Cd24a, Gadd45b, Ccl2, Ccl6, Ccl3, Thbs1, Cd44, Il1b, Camk2d, Map3k6, Ccl24, Gpnmb, Iqgap1, Adam8, Bmper, Mid1
GO:0071248	cellular response to metal ion	121	8	1.47	424	0.02372	0.501267	0.00012	0.00442454	Mmp9, Slc25a24, Fabp4, Alox5ap, Iqgap1, Hmox1, Mt2, Mt1
GO:0001837	epithelial to mesenchymal transition	134	5	1.62	1374	0.02374	0.501267	0.02374	0.251799	Col1a1, Sox9, Loxl2, Il1b, Flna
GO:0034330	cell junction organization	233	7	2.82	1376	0.02383	0.501267	0.02383	0.251799	Ace, Mmp14, Heg1, S100a10, Iqgap1, Rab8b, Flna
GO:0046902	regulation of mitochondrial membrane permeability	51	3	0.62	1377	0.02387	0.501267	0.02387	0.251799	Ier3, Bcl2l1, Slc25a4
GO:2000403	positive regulation of lymphocyte migration	51	3	0.62	1378	0.02387	0.501267	0.02387	0.251799	Cxcl14, Itga4, Adam8
GO:0010595	positive regulation of endothelial cell migration	90	4	1.09	1381	0.02389	0.501267	0.02389	0.251799	Anxa1, Thbs1, Anxa3, Hmox1
GO:0071774	response to fibroblast growth factor	90	4	1.09	1382	0.02389	0.501267	0.02389	0.251799	Ctgf, Thbs1, Cd44, Iqgap1
GO:0071593	lymphocyte aggregation	5	3	0.06	346	0.02390	0.501267	1.7e-05	0.000773549	Rac2, Adam8, Msn
GO:0090594	inflammatory response to wounding	10	3	0.12	468	0.02391	0.501267	0.00020	0.00669957	Cd24a, Cd44, Hmox1
GO:0022610	biological adhesion	1238	59	14.99	16	0.02404	0.501267	6.2e-20	6.1008e-17	Col3a1, Selp, Ctgf, Cd24a, Itgb2, Cd63, Tnfaip3, Ccl2, Col1a1, Sox9, Plek, Nid1, Nid1, Emb, Vcan, Lgals3, Mmp14, Lgals1, Krt18, Nckap1l, Fam49b, Gm22107, Rac2, Tnfrsf12a, Fermt3, Anxa1, Apbb1ip, Itga6, Itga4, Thbs1, Cd44, Fbn1, Il1b, Cd93, Tgm2, S100a8, S100a10, S100a9, Vcam1, 1700024P16Rik, Csf3r, Ptafr, Tnc, Spp1, Selplg, Serpine1, Gpnmb, Adamts9, Olr1, Il4ra, Itgam, Tarm1, Cd33, Mfge8, Iqgap1,…
GO:0090280	positive regulation of calcium ion import	20	2	0.24	1384	0.02405	0.501267	0.02405	0.251799	Lgals3, Serpine1
GO:0033033	negative regulation of myeloid cell apoptotic process	20	2	0.24	1385	0.02405	0.501267	0.02405	0.251799	Cxcr2, Fcer1g
GO:0010663	positive regulation of striated muscle cell apoptotic process	20	2	0.24	1386	0.02405	0.501267	0.02405	0.251799	Cxcr2, Camk2d
GO:0010666	positive regulation of cardiac muscle cell apoptotic process	20	2	0.24	1387	0.02405	0.501267	0.02405	0.251799	Cxcr2, Camk2d
GO:0055094	response to lipoprotein particle	20	2	0.24	1388	0.02405	0.501267	0.02405	0.251799	Fcer1g, Itgb2
GO:1902043	positive regulation of extrinsic apoptotic signaling pathway via death domain receptors	20	2	0.24	1389	0.02405	0.501267	0.02405	0.251799	Atf3, Thbs1
GO:0071711	basement membrane organization	20	2	0.24	1390	0.02405	0.501267	0.02405	0.251799	Ctss, Col4a1
GO:0098743	cell aggregation	20	2	0.24	1391	0.02405	0.501267	0.02405	0.251799	Ctgf, Sox9
GO:0042533	tumor necrosis factor biosynthetic process	20	2	0.24	1392	0.02405	0.501267	0.02405	0.251799	Fcgr3, Thbs1
GO:0042534	regulation of tumor necrosis factor biosynthetic process	20	2	0.24	1393	0.02405	0.501267	0.02405	0.251799	Fcgr3, Thbs1
GO:0090050	positive regulation of cell migration involved in sprouting angiogenesis	20	2	0.24	1394	0.02405	0.501267	0.02405	0.251799	Anxa1, Hmox1
GO:0070168	negative regulation of biomineral tissue development	20	2	0.24	1395	0.02405	0.501267	0.02405	0.251799	Srgn, Sox9
GO:1901889	negative regulation of cell junction assembly	20	2	0.24	1396	0.02405	0.501267	0.02405	0.251799	Ace, Mmp14
GO:0010447	response to acidic pH	20	2	0.24	1397	0.02405	0.501267	0.02405	0.251799	Lgmn, Ctss
GO:0015688	iron chelate transport	2	1	0.02	1402	0.02407	0.501267	0.02407	0.251799	Lcn2
GO:2001188	regulation of T cell activation via T cell receptor contact with antigen bound to MHC molecule on an...	2	1	0.02	1403	0.02407	0.501267	0.02407	0.251799	Lgals3
GO:0090264	regulation of immune complex clearance by monocytes and macrophages	2	1	0.02	1404	0.02407	0.501267	0.02407	0.251799	Ccl2
GO:2001189	negative regulation of T cell activation via T cell receptor contact with antigen bound to MHC molec...	2	1	0.02	1405	0.02407	0.501267	0.02407	0.251799	Lgals3
GO:0090265	positive regulation of immune complex clearance by monocytes and macrophages	2	1	0.02	1406	0.02407	0.501267	0.02407	0.251799	Ccl2
GO:0043000	Golgi to plasma membrane CFTR protein transport	2	1	0.02	1407	0.02407	0.501267	0.02407	0.251799	Krt18
GO:0050712	negative regulation of interleukin-1 alpha secretion	2	1	0.02	1408	0.02407	0.501267	0.02407	0.251799	Il1r2
GO:0006982	response to lipid hydroperoxide	2	1	0.02	1409	0.02407	0.501267	0.02407	0.251799	Apoa4
GO:1905246	negative regulation of aspartic-type peptidase activity	2	1	0.02	1410	0.02407	0.501267	0.02407	0.251799	Sorl1
GO:0070839	divalent metal ion export	2	1	0.02	1411	0.02407	0.501267	0.02407	0.251799	Slc11a1
GO:0010752	regulation of cGMP-mediated signaling	2	1	0.02	1412	0.02407	0.501267	0.02407	0.251799	Thbs1
GO:1902996	regulation of neurofibrillary tangle assembly	2	1	0.02	1413	0.02407	0.501267	0.02407	0.251799	Sorl1
GO:0070560	protein secretion by platelet	2	1	0.02	1414	0.02407	0.501267	0.02407	0.251799	Plek
GO:1902960	negative regulation of aspartic-type endopeptidase activity involved in amyloid precursor protein ca...	2	1	0.02	1415	0.02407	0.501267	0.02407	0.251799	Sorl1
GO:1902962	regulation of metalloendopeptidase activity involved in amyloid precursor protein catabolic process	2	1	0.02	1416	0.02407	0.501267	0.02407	0.251799	Sorl1
GO:1902963	negative regulation of metalloendopeptidase activity involved in amyloid precursor protein catabolic...	2	1	0.02	1417	0.02407	0.501267	0.02407	0.251799	Sorl1
GO:1902954	regulation of early endosome to recycling endosome transport	2	1	0.02	1418	0.02407	0.501267	0.02407	0.251799	Sorl1
GO:0003366	cell-matrix adhesion involved in ameboidal cell migration	2	1	0.02	1419	0.02407	0.501267	0.02407	0.251799	Itga4
GO:1902988	neurofibrillary tangle assembly	2	1	0.02	1420	0.02407	0.501267	0.02407	0.251799	Sorl1
GO:1902913	positive regulation of neuroepithelial cell differentiation	2	1	0.02	1421	0.02407	0.501267	0.02407	0.251799	Serpine1
GO:0060516	primary prostatic bud elongation	2	1	0.02	1422	0.02407	0.501267	0.02407	0.251799	Sox9
GO:1902941	regulation of voltage-gated chloride channel activity	2	1	0.02	1423	0.02407	0.501267	0.02407	0.251799	Ptafr
GO:1902943	positive regulation of voltage-gated chloride channel activity	2	1	0.02	1424	0.02407	0.501267	0.02407	0.251799	Ptafr
GO:0060532	bronchus cartilage development	2	1	0.02	1425	0.02407	0.501267	0.02407	0.251799	Sox9
GO:0039526	modulation by virus of host apoptotic process	2	1	0.02	1426	0.02407	0.501267	0.02407	0.251799	Bcl2l1
GO:0033364	mast cell secretory granule organization	2	1	0.02	1427	0.02407	0.501267	0.02407	0.251799	Srgn
GO:0043376	regulation of CD8-positive, alpha-beta T cell differentiation	2	1	0.02	1428	0.02407	0.501267	0.02407	0.251799	Nckap1l
GO:0019520	aldonic acid metabolic process	2	1	0.02	1429	0.02407	0.501267	0.02407	0.251799	Pgd
GO:0019521	D-gluconate metabolic process	2	1	0.02	1430	0.02407	0.501267	0.02407	0.251799	Pgd
GO:0034444	regulation of plasma lipoprotein oxidation	2	1	0.02	1431	0.02407	0.501267	0.02407	0.251799	Apoa4
GO:0034445	negative regulation of plasma lipoprotein oxidation	2	1	0.02	1432	0.02407	0.501267	0.02407	0.251799	Apoa4
GO:1905595	regulation of low-density lipoprotein particle receptor binding	2	1	0.02	1433	0.02407	0.501267	0.02407	0.251799	Anxa2
GO:0034178	toll-like receptor 13 signaling pathway	2	1	0.02	1434	0.02407	0.501267	0.02407	0.251799	Tlr13
GO:0090673	endothelial cell-matrix adhesion	2	1	0.02	1435	0.02407	0.501267	0.02407	0.251799	Adamts9
GO:0034125	negative regulation of MyD88-dependent toll-like receptor signaling pathway	2	1	0.02	1436	0.02407	0.501267	0.02407	0.251799	Cd300lf
GO:2000098	negative regulation of smooth muscle cell-matrix adhesion	2	1	0.02	1437	0.02407	0.501267	0.02407	0.251799	Serpine1
GO:0034146	toll-like receptor 5 signaling pathway	2	1	0.02	1438	0.02407	0.501267	0.02407	0.251799	Tnfaip3
GO:0052403	negative regulation by host of symbiont catalytic activity	2	1	0.02	1439	0.02407	0.501267	0.02407	0.251799	Apcs
GO:0052199	negative regulation of catalytic activity in other organism involved in symbiotic interaction	2	1	0.02	1440	0.02407	0.501267	0.02407	0.251799	Apcs
GO:0071460	cellular response to cell-matrix adhesion	2	1	0.02	1441	0.02407	0.501267	0.02407	0.251799	Mmp9
GO:0002436	immune complex clearance by monocytes and macrophages	2	1	0.02	1442	0.02407	0.501267	0.02407	0.251799	Ccl2
GO:1905602	positive regulation of receptor-mediated endocytosis involved in cholesterol transport	2	1	0.02	1443	0.02407	0.501267	0.02407	0.251799	Anxa2
GO:0034230	enkephalin processing	2	1	0.02	1444	0.02407	0.501267	0.02407	0.251799	Cpe
GO:0055073	cadmium ion homeostasis	2	1	0.02	1445	0.02407	0.501267	0.02407	0.251799	Slc11a1
GO:1903015	regulation of exo-alpha-sialidase activity	2	1	0.02	1446	0.02407	0.501267	0.02407	0.251799	Apcs
GO:1903016	negative regulation of exo-alpha-sialidase activity	2	1	0.02	1447	0.02407	0.501267	0.02407	0.251799	Apcs
GO:0061145	lung smooth muscle development	2	1	0.02	1448	0.02407	0.501267	0.02407	0.251799	Sox9
GO:0044866	modulation by host of viral exo-alpha-sialidase activity	2	1	0.02	1449	0.02407	0.501267	0.02407	0.251799	Apcs
GO:0044867	modulation by host of viral catalytic activity	2	1	0.02	1450	0.02407	0.501267	0.02407	0.251799	Apcs
GO:0044869	negative regulation by host of viral exo-alpha-sialidase activity	2	1	0.02	1451	0.02407	0.501267	0.02407	0.251799	Apcs
GO:0044870	modulation by host of viral glycoprotein metabolic process	2	1	0.02	1452	0.02407	0.501267	0.02407	0.251799	Apcs
GO:0044871	negative regulation by host of viral glycoprotein metabolic process	2	1	0.02	1453	0.02407	0.501267	0.02407	0.251799	Apcs
GO:0050902	leukocyte adhesive activation	2	1	0.02	1454	0.02407	0.501267	0.02407	0.251799	Selplg
GO:2000361	regulation of prostaglandin-E synthase activity	2	1	0.02	1455	0.02407	0.501267	0.02407	0.251799	Itgam
GO:2000363	positive regulation of prostaglandin-E synthase activity	2	1	0.02	1456	0.02407	0.501267	0.02407	0.251799	Itgam
GO:0014839	myoblast migration involved in skeletal muscle regeneration	2	1	0.02	1457	0.02407	0.501267	0.02407	0.251799	Anxa1
GO:2000349	negative regulation of CD40 signaling pathway	2	1	0.02	1458	0.02407	0.501267	0.02407	0.251799	Tnfaip3
GO:2000307	regulation of tumor necrosis factor (ligand) superfamily member 11 production	2	1	0.02	1459	0.02407	0.501267	0.02407	0.251799	Adam8
GO:2000309	positive regulation of tumor necrosis factor (ligand) superfamily member 11 production	2	1	0.02	1460	0.02407	0.501267	0.02407	0.251799	Adam8
GO:0038195	urokinase plasminogen activator signaling pathway	2	1	0.02	1461	0.02407	0.501267	0.02407	0.251799	Plaur
GO:0032764	negative regulation of mast cell cytokine production	2	1	0.02	1462	0.02407	0.501267	0.02407	0.251799	Hmox1
GO:0032765	positive regulation of mast cell cytokine production	2	1	0.02	1463	0.02407	0.501267	0.02407	0.251799	Fcer1g
GO:0010920	negative regulation of inositol phosphate biosynthetic process	2	1	0.02	1464	0.02407	0.501267	0.02407	0.251799	Plek
GO:0001788	antibody-dependent cellular cytotoxicity	2	1	0.02	1465	0.02407	0.501267	0.02407	0.251799	Fcgr3
GO:0097187	dentinogenesis	2	1	0.02	1466	0.02407	0.501267	0.02407	0.251799	Serpine1
GO:0002842	positive regulation of T cell mediated immune response to tumor cell	2	1	0.02	1467	0.02407	0.501267	0.02407	0.251799	Cd24a
GO:0072573	tolerance induction to lipopolysaccharide	2	1	0.02	1468	0.02407	0.501267	0.02407	0.251799	Tnfaip3
GO:0071881	adenylate cyclase-inhibiting adrenergic receptor signaling pathway	2	1	0.02	1469	0.02407	0.501267	0.02407	0.251799	Rgs2
GO:0072535	tumor necrosis factor (ligand) superfamily member 11 production	2	1	0.02	1470	0.02407	0.501267	0.02407	0.251799	Adam8
GO:2000170	positive regulation of peptidyl-cysteine S-nitrosylation	2	1	0.02	1471	0.02407	0.501267	0.02407	0.251799	Ace
GO:0071594	thymocyte aggregation	2	1	0.02	1472	0.02407	0.501267	0.02407	0.251799	Adam8
GO:0032804	negative regulation of low-density lipoprotein particle receptor catabolic process	2	1	0.02	1473	0.02407	0.501267	0.02407	0.251799	Anxa2
GO:0051542	elastin biosynthetic process	2	1	0.02	1474	0.02407	0.501267	0.02407	0.251799	Hbegf
GO:0099039	sphingolipid translocation	2	1	0.02	1475	0.02407	0.501267	0.02407	0.251799	Abcb1a
GO:2000277	positive regulation of oxidative phosphorylation uncoupler activity	2	1	0.02	1476	0.02407	0.501267	0.02407	0.251799	Slc25a4
GO:1901329	regulation of odontoblast differentiation	2	1	0.02	1477	0.02407	0.501267	0.02407	0.251799	Serpine1
GO:0032690	negative regulation of interleukin-1 alpha production	2	1	0.02	1478	0.02407	0.501267	0.02407	0.251799	Il1r2
GO:0019050	suppression by virus of host apoptotic process	2	1	0.02	1479	0.02407	0.501267	0.02407	0.251799	Bcl2l1
GO:0036292	DNA rewinding	2	1	0.02	1480	0.02407	0.501267	0.02407	0.251799	Anxa1
GO:2000768	positive regulation of nephron tubule epithelial cell differentiation	2	1	0.02	1481	0.02407	0.501267	0.02407	0.251799	Prom1
GO:0006788	heme oxidation	2	1	0.02	1482	0.02407	0.501267	0.02407	0.251799	Hmox1
GO:0006711	estrogen catabolic process	2	1	0.02	1483	0.02407	0.501267	0.02407	0.251799	Sult1e1
GO:2000866	positive regulation of estradiol secretion	2	1	0.02	1484	0.02407	0.501267	0.02407	0.251799	Spp1
GO:2000872	positive regulation of progesterone secretion	2	1	0.02	1485	0.02407	0.501267	0.02407	0.251799	Runx1
GO:1902216	positive regulation of interleukin-4-mediated signaling pathway	2	1	0.02	1486	0.02407	0.501267	0.02407	0.251799	Cd300lf
GO:2000845	positive regulation of testosterone secretion	2	1	0.02	1487	0.02407	0.501267	0.02407	0.251799	Nucb2
GO:0007542	primary sex determination, germ-line	2	1	0.02	1488	0.02407	0.501267	0.02407	0.251799	Sox9
GO:0007538	primary sex determination	2	1	0.02	1489	0.02407	0.501267	0.02407	0.251799	Sox9
GO:2000567	regulation of memory T cell activation	2	1	0.02	1490	0.02407	0.501267	0.02407	0.251799	Fam49b
GO:2000568	positive regulation of memory T cell activation	2	1	0.02	1491	0.02407	0.501267	0.02407	0.251799	Fam49b
GO:2000521	negative regulation of immunological synapse formation	2	1	0.02	1492	0.02407	0.501267	0.02407	0.251799	Lgals3
GO:0060376	positive regulation of mast cell differentiation	2	1	0.02	1493	0.02407	0.501267	0.02407	0.251799	Itgam
GO:0035702	monocyte homeostasis	2	1	0.02	1494	0.02407	0.501267	0.02407	0.251799	Ccl2
GO:0035709	memory T cell activation	2	1	0.02	1495	0.02407	0.501267	0.02407	0.251799	Fam49b
GO:0042986	positive regulation of amyloid precursor protein biosynthetic process	2	1	0.02	1496	0.02407	0.501267	0.02407	0.251799	Soat1
GO:0019322	pentose biosynthetic process	2	1	0.02	1497	0.02407	0.501267	0.02407	0.251799	Pgd
GO:0015891	siderophore transport	2	1	0.02	1498	0.02407	0.501267	0.02407	0.251799	Lcn2
GO:0046511	sphinganine biosynthetic process	2	1	0.02	1499	0.02407	0.501267	0.02407	0.251799	Sptlc2
GO:0015881	creatine transmembrane transport	2	1	0.02	1500	0.02407	0.501267	0.02407	0.251799	Slc6a8
GO:0035583	sequestering of TGFbeta in extracellular matrix	2	1	0.02	1501	0.02407	0.501267	0.02407	0.251799	Fbn1
GO:0060177	regulation of angiotensin metabolic process	2	1	0.02	1502	0.02407	0.501267	0.02407	0.251799	Ace
GO:0045659	negative regulation of neutrophil differentiation	2	1	0.02	1503	0.02407	0.501267	0.02407	0.251799	Inpp5d
GO:0035684	helper T cell extravasation	2	1	0.02	1504	0.02407	0.501267	0.02407	0.251799	Ccl2
GO:0019100	male germ-line sex determination	2	1	0.02	1505	0.02407	0.501267	0.02407	0.251799	Sox9
GO:0017144	drug metabolic process	700	15	8.48	1506	0.02411	0.501437	0.02411	0.25205	Itgb2, Ddit4, Gpx3, Ace, Ier3, Pla2g7, Cyp21a1, Il1b, Bcl2l1, Chil3, Sult1e1, Itgam, Smpd3, Apoa4, Pkm
GO:0043588	skin development	287	8	3.48	1507	0.02418	0.502229	0.02418	0.252447	Col3a1, Col1a1, Sox9, Ppl, Runx1, Anxa1, Itga6, Sprr1a
GO:0032956	regulation of actin cytoskeleton organization	344	9	4.17	1511	0.02491	0.514031	0.02491	0.259552	Ctgf, Plek, Nckap1l, Rac2, S100a10, Fgr, Ccl24, Flna, Arpc1b
GO:0009888	tissue development	1889	50	22.88	188	0.02495	0.514031	1.1e-07	9.21191e-06	Col3a1, Cxcr2, Tagln2, Btg2, Atf3, Ctgf, Btg1, Cd63, Srgn, Col1a1, Sox9, Ifrd1, Vcan, Mmp14, Loxl2, Heg1, Ppl, Runx1, Sik1, Hbegf, Cyp26a1, Dusp5, Anxa1, Vim, Itga4, Thbs1, Frzb, Cd44, Il1b, Tgm2, Tiparp, Camk2d, Sprr1a, Vcam1, Tnc, Spp1, Prom1, Serpine1, Adamts9, Plaur, Adam8, Col4a1, Nrg1, Fgl1, Slc25a4, Mmp12, Bmper, Pkm, Msn, Flna
GO:0010559	regulation of glycoprotein biosynthetic process	52	3	0.63	1512	0.02511	0.514031	0.02511	0.259916	Soat1, Hbegf, Slc51b
GO:0010665	regulation of cardiac muscle cell apoptotic process	52	3	0.63	1513	0.02511	0.514031	0.02511	0.259916	Cxcr2, Camk2d, Slc25a4
GO:0071715	icosanoid transport	52	3	0.63	1514	0.02511	0.514031	0.02511	0.259916	Ace, Anxa1, Il1b
GO:0051893	regulation of focal adhesion assembly	52	3	0.63	1515	0.02511	0.514031	0.02511	0.259916	Mmp14, S100a10, Iqgap1
GO:0016126	sterol biosynthetic process	52	3	0.63	1516	0.02511	0.514031	0.02511	0.259916	Insig2, Ch25h, Apoa4
GO:1901571	fatty acid derivative transport	52	3	0.63	1517	0.02511	0.514031	0.02511	0.259916	Ace, Anxa1, Il1b
GO:0090109	regulation of cell-substrate junction assembly	52	3	0.63	1518	0.02511	0.514031	0.02511	0.259916	Mmp14, S100a10, Iqgap1
GO:0055076	transition metal ion homeostasis	136	5	1.65	1520	0.02511	0.514031	0.02511	0.259916	Slc11a1, Lcn2, Hmox1, Mt2, Mt1
GO:0006865	amino acid transport	136	5	1.65	1521	0.02511	0.514031	0.02511	0.259916	Slc11a1, Slc7a8, Il1b, Slc7a6, Slc6a8
GO:0050707	regulation of cytokine secretion	213	10	2.58	492	0.02514	0.514031	0.00029	0.00928	Il1r2, Srgn, Ccl3, Cd14, Anxa1, Il1b, Fgr, Clec4e, Il4ra, Mmp12
GO:0034341	response to interferon-gamma	161	10	1.95	367	0.02525	0.515611	2.8e-05	0.00120118	Slc11a1, Ccl2, Ccl6, Ccl3, Gm8399, Actg-ps1, Vim, Ccl24, Ifitm2, Actg-ps1
GO:0010959	regulation of metal ion transport	402	10	4.87	1522	0.02531	0.516167	0.02531	0.261642	Sgk1, Cd63, Ace, Lgals3, Sik1, Ngf, Camk2d, Serpine1, Fxyd5, Flna
GO:0032869	cellular response to insulin stimulus	185	6	2.24	1524	0.02549	0.519165	0.02549	0.263157	Sgk1, Rab31, Il1b, Nucb2, Pkm, Rab8b
GO:0072089	stem cell proliferation	137	5	1.66	1527	0.02581	0.524326	0.02581	0.265938	Prg4, Cd24a, Ace, Ngf, Abcb1a
GO:0055088	lipid homeostasis	137	5	1.66	1528	0.02581	0.524326	0.02581	0.265938	Soat1, Cd24a, Fabp4, Apoa4, Rbp1
GO:0055074	calcium ion homeostasis	463	11	5.61	1530	0.02624	0.52573	0.02624	0.268472	Cxcr2, Cd24a, Ccl2, Ccl3, Il1b, Tgm2, Ngf, Camk2d, 17438995, Nucb2, Smpd3
GO:0002250	adaptive immune response	471	17	5.7	397	0.02629	0.52573	6.8e-05	0.00269671	Slc11a1, Inpp5d, Fcgr3, Fcer1g, Apcs, Cd24a, Lilrb4, Tnfaip3, Fam49b, Klhl6, Clcf1, Anxa1, Cd44, C1qb, Clec4d, Il4ra, Tarm1
GO:0032332	positive regulation of chondrocyte differentiation	21	2	0.25	1531	0.02637	0.52573	0.02637	0.268472	Sox9, Loxl2
GO:2000010	positive regulation of protein localization to cell surface	21	2	0.25	1532	0.02637	0.52573	0.02637	0.268472	Fcer1g, Nrg1
GO:2000482	regulation of interleukin-8 secretion	21	2	0.25	1533	0.02637	0.52573	0.02637	0.268472	Cd14, Anxa1
GO:1901741	positive regulation of myoblast fusion	21	2	0.25	1534	0.02637	0.52573	0.02637	0.268472	Cd53, Il4ra
GO:0046639	negative regulation of alpha-beta T cell differentiation	21	2	0.25	1535	0.02637	0.52573	0.02637	0.268472	Anxa1, Il4ra
GO:0015909	long-chain fatty acid transport	53	3	0.64	1539	0.02638	0.52573	0.02638	0.268472	Ace, Anxa1, Thbs1
GO:0045071	negative regulation of viral genome replication	53	3	0.64	1540	0.02638	0.52573	0.02638	0.268472	Slpi, Ifitm2, Plscr1
GO:0071277	cellular response to calcium ion	53	3	0.64	1541	0.02638	0.52573	0.02638	0.268472	Slc25a24, Alox5ap, Iqgap1
GO:0072577	endothelial cell apoptotic process	53	3	0.64	1542	0.02638	0.52573	0.02638	0.268472	Tnfaip3, Thbs1, Serpine1
GO:0043536	positive regulation of blood vessel endothelial cell migration	53	3	0.64	1543	0.02638	0.52573	0.02638	0.268472	Anxa1, Thbs1, Hmox1
GO:0045773	positive regulation of axon extension	53	3	0.64	1544	0.02638	0.52573	0.02638	0.268472	Tnfrsf12a, Ngf, Nrg1
GO:0045824	negative regulation of innate immune response	53	3	0.64	1545	0.02638	0.52573	0.02638	0.268472	Tnfaip3, Irak3, Mmp12
GO:0001974	blood vessel remodeling	53	3	0.64	1546	0.02638	0.52573	0.02638	0.268472	Itga4, Tgm2, Flna
GO:0010657	muscle cell apoptotic process	93	4	1.13	1548	0.02655	0.528449	0.02655	0.270028	Cxcr2, Camk2d, Hmox1, Slc25a4
GO:0006887	exocytosis	329	16	3.98	284	0.02670	0.530764	2.9e-06	0.000160766	Fcer1g, Itgb2, Plek, Rac2, Rab31, Anxa1, Bcl2l1, Ptafr, Fgr, Anxa3, Gab2, Il4ra, Itgam, Hmox1, Smpd3, Rab8b
GO:0003013	circulatory system process	479	13	5.8	879	0.02689	0.533867	0.00589	0.105377	Cxcr2, Rgs2, Ctgf, Ace, Heg1, Ier3, Hbegf, Dusp5, Camk2d, Ptafr, Hmox1, Smpd3, Flna
GO:0044283	small molecule biosynthetic process	658	19	7.97	523	0.02747	0.544695	0.00045	0.0135465	Insig2, Atf3, Ddit4, Plek, Sptlc2, Ier3, Sik1, Scd2, Anxa1, Il1b, Ptafr, Pgd, Alox5ap, Adck4, Isyna1, Apoa4, Pkm, Rbp1, Scd2
GO:0046394	carboxylic acid biosynthetic process	358	11	4.34	829	0.02764	0.54699	0.00447	0.0848923	Insig2, Ddit4, Ier3, Scd2, Anxa1, Il1b, Alox5ap, Apoa4, Pkm, Rbp1, Scd2
GO:0010662	regulation of striated muscle cell apoptotic process	54	3	0.65	1551	0.02769	0.54699	0.02769	0.280456	Cxcr2, Camk2d, Slc25a4
GO:0045744	negative regulation of G-protein coupled receptor protein signaling pathway	54	3	0.65	1552	0.02769	0.54699	0.02769	0.280456	Rgs2, Plek, Mrap
GO:0051480	regulation of cytosolic calcium ion concentration	351	9	4.25	1556	0.02786	0.549659	0.02786	0.281713	Cxcr2, Cd24a, Ccl3, Il1b, Tgm2, Ngf, Camk2d, 17438995, Smpd3
GO:0042180	cellular ketone metabolic process	189	6	2.29	1558	0.02791	0.549956	0.02791	0.282038	Insig2, Cyp21a1, Anxa1, Adck4, Nucb2, Apoa4
GO:0016053	organic acid biosynthetic process	359	11	4.35	830	0.02808	0.552614	0.00457	0.0865825	Insig2, Ddit4, Ier3, Scd2, Anxa1, Il1b, Alox5ap, Apoa4, Pkm, Rbp1, Scd2
GO:0010812	negative regulation of cell-substrate adhesion	58	5	0.7	560	0.02828	0.555856	0.00068	0.0190497	Col1a1, Mmp14, Lgals1, Thbs1, Serpine1
GO:0030838	positive regulation of actin filament polymerization	95	4	1.15	1560	0.02842	0.557911	0.02842	0.286456	Nckap1l, Rac2, Ccl24, Arpc1b
GO:0050778	positive regulation of immune response	617	28	7.47	133	0.02867	0.558708	2.3e-09	2.72265e-07	Slc11a1, Fcgr3, Fcer1g, Apcs, Cd24a, Itgb2, Tnfaip3, Irak3, Cd300lf, Lgals3, Nckap1l, Fam49b, Klhl6, Cd14, Clcf1, Anxa1, Cd44, 1700024P16Rik, Ptafr, Fgr, C1qb, Gab2, Il4ra, Itgam, Adam8, Mmp12, Plscr1, Tlr13
GO:0060602	branch elongation of an epithelium	22	2	0.27	1563	0.02878	0.558708	0.02878	0.288423	Sox9, Tnc
GO:0071402	cellular response to lipoprotein particle stimulus	22	2	0.27	1564	0.02878	0.558708	0.02878	0.288423	Fcer1g, Itgb2
GO:1900745	positive regulation of p38MAPK cascade	22	2	0.27	1565	0.02878	0.558708	0.02878	0.288423	Gadd45b, Il1b
GO:0042573	retinoic acid metabolic process	22	2	0.27	1566	0.02878	0.558708	0.02878	0.288423	Cyp26a1, Rbp1
GO:0006706	steroid catabolic process	22	2	0.27	1567	0.02878	0.558708	0.02878	0.288423	Spp1, Sult1e1
GO:0046597	negative regulation of viral entry into host cell	22	2	0.27	1568	0.02878	0.558708	0.02878	0.288423	Apcs, Ifitm2
GO:0032928	regulation of superoxide anion generation	22	2	0.27	1569	0.02878	0.558708	0.02878	0.288423	Itgb2, Itgam
GO:0070230	positive regulation of lymphocyte apoptotic process	22	2	0.27	1570	0.02878	0.558708	0.02878	0.288423	Cd24a, Adam8
GO:1903391	regulation of adherens junction organization	55	3	0.67	1572	0.02903	0.562175	0.02903	0.290558	Mmp14, S100a10, Iqgap1
GO:0044060	regulation of endocrine process	55	3	0.67	1573	0.02903	0.562175	0.02903	0.290558	Runx1, Il1b, Rab8b
GO:0019637	organophosphate metabolic process	976	19	11.82	1574	0.02908	0.562451	0.02908	0.290874	Inpp5d, Ddit4, Ppap2c, Gfpt2, Plek, Sptlc2, Ier3, Pla2g7, Thbs1, Bcl2l1, Ptafr, Fgr, Pgd, Sult1e1, Isyna1, Smpd3, Apoa4, Pkm, Plscr1
GO:0048525	negative regulation of viral process	96	4	1.16	1575	0.02938	0.567557	0.02938	0.293688	Apcs, Slpi, Ifitm2, Plscr1
GO:0000902	cell morphogenesis	1158	26	14.02	670	0.02942	0.567633	0.00189	0.0444122	Map4k4, Sgk1, Ccl2, Ccl3, Ifrd1, Nckap1l, Gm22107, Rac2, Krt8, Heg1, Tnfrsf12a, Fermt3, Anxa1, Vim, Itga4, Cd44, S100a10, Ngf, Fgr, Ccl24, Iqgap1, Adam8, Tnfrsf23, Nrg1, Msn, Flna
GO:0042737	drug catabolic process	142	5	1.72	1576	0.02951	0.568673	0.02951	0.2948	Gpx3, Ace, Chil3, Sult1e1, Apoa4
GO:2001234	negative regulation of apoptotic signaling pathway	222	13	2.69	289	0.02966	0.570864	3.4e-06	0.000185224	Tnfaip3, Lgals3, Ier3, Itga6, Mmp9, Creb3l1, Cd44, Il1b, Bcl2l1, Serpine1, Plaur, Tnfrsf23, Hmox1
GO:0060759	regulation of response to cytokine stimulus	103	6	1.25	655	0.02970	0.570936	0.00160	0.0384586	Il1r2, Il1r1, Cd24a, Irak3, Cd300lf, Mmp12
GO:1903530	regulation of secretion by cell	807	28	9.77	242	0.02980	0.572038	6.4e-07	4.1637e-05	Map4k4, Il1r2, Fcer1g, Itgb2, Srgn, Ccl3, Rhbdf2, Lgals3, Rac2, Runx1, Cd14, Clcf1, Anxa1, Il1b, Bcl2l1, Ngf, Ptafr, Fgr, Spp1, Clec4e, Gab2, Nucb2, Il4ra, Itgam, Hmox1, Smpd3, Mmp12, Rab8b
GO:0006812	cation transport	1072	23	12.98	880	0.02983	0.572038	0.00589	0.105377	Slc11a1, Fcgr3, Fcer1g, Sgk1, Ctgf, Cd63, Slc41a2, Ace, Slc13a5, Lgals3, Sik1, Mmp9, Ctss, Ngf, Camk2d, Abcb1a, Slc10a6, Serpine1, Fxyd5, Slc25a4, Smpd3, Slc6a8, Flna
GO:0043300	regulation of leukocyte degranulation	47	9	0.57	142	0.02988	0.5723	4.5e-09	4.95441e-07	Fcer1g, Itgb2, Rac2, Ptafr, Fgr, Gab2, Il4ra, Itgam, Hmox1
GO:0034250	positive regulation of cellular amide metabolic process	143	5	1.73	1580	0.03029	0.579379	0.03029	0.301826	Vim, Thbs1, Ptafr, Smpd3, Rbm3
GO:0071622	regulation of granulocyte chemotaxis	64	7	0.78	331	0.03033	0.579379	1.2e-05	0.00056906	Cxcr2, Ccl2, Nckap1l, Rac2, Thbs1, Il1b, 17438995
GO:0002028	regulation of sodium ion transport	97	4	1.17	1581	0.03036	0.579379	0.03036	0.302066	Sgk1, Sik1, Camk2d, Fxyd5
GO:0010659	cardiac muscle cell apoptotic process	56	3	0.68	1582	0.03041	0.579631	0.03041	0.302066	Cxcr2, Camk2d, Slc25a4
GO:0002761	regulation of myeloid leukocyte differentiation	125	9	1.51	354	0.03068	0.584	2.2e-05	0.000978441	Inpp5d, Apcs, Ccl3, Runx1, Fbn1, Tyrobp, Itgam, Adam8, Rbp1
GO:0046165	alcohol biosynthetic process	111	7	1.34	512	0.03084	0.584	0.00041	0.0126075	Insig2, Plek, Sptlc2, Il1b, Ptafr, Isyna1, Apoa4
GO:0060627	regulation of vesicle-mediated transport	596	27	7.22	144	0.03098	0.584	4.7e-09	5.13867e-07	Slc11a1, Fcgr3, Fcer1g, Itgb2, Cd63, Ccl2, Cd300lf, Lgals3, Nckap1l, Rac2, Cd14, Anxa1, Il1b, Bcl2l1, Ptafr, Fgr, Serpine1, Gab2, Il4ra, Itgam, Mfge8, Hmox1, Smpd3, Anxa2, Sorl1, Rab8b, Msn
GO:0043085	positive regulation of catalytic activity	1127	33	13.65	282	0.03125	0.584	2.6e-06	0.000145157	Map4k4, Slc11a1, Rgs2, Rgs1, Ctgf, Cd24a, Gadd45b, Btg1, Ccl2, Ace, Plek, Ccl6, Ccl3, Ifi27l2b, Cdkn1a, Itga6, Thbs1, Cd44, Il1b, S100a8, S100a10, S100a9, Ptafr, Fgr, Map3k6, Ccl24, Itgam, Iqgap1, Adam8, Nrg1, Apoa4, Plscr1, Sorl1
GO:0030728	ovulation	23	2	0.28	1587	0.03127	0.584	0.03127	0.307889	Adamts1, Plat
GO:1902932	positive regulation of alcohol biosynthetic process	23	2	0.28	1588	0.03127	0.584	0.03127	0.307889	Il1b, Ptafr
GO:0034104	negative regulation of tissue remodeling	23	2	0.28	1589	0.03127	0.584	0.03127	0.307889	Inpp5d, Cd24a
GO:1903077	negative regulation of protein localization to plasma membrane	23	2	0.28	1590	0.03127	0.584	0.03127	0.307889	Mrap, Bcl2l1
GO:0002719	negative regulation of cytokine production involved in immune response	23	2	0.28	1591	0.03127	0.584	0.03127	0.307889	Irak3, Hmox1
GO:0048266	behavioral response to pain	23	2	0.28	1592	0.03127	0.584	0.03127	0.307889	Runx1, Thbs1
GO:0002643	regulation of tolerance induction	23	2	0.28	1593	0.03127	0.584	0.03127	0.307889	Irak3, Runx1
GO:0019048	modulation by virus of host morphology or physiology	23	2	0.28	1594	0.03127	0.584	0.03127	0.307889	Mmp9, Bcl2l1
GO:0045723	positive regulation of fatty acid biosynthetic process	23	2	0.28	1595	0.03127	0.584	0.03127	0.307889	Anxa1, Apoa4
GO:1903671	negative regulation of sprouting angiogenesis	23	2	0.28	1596	0.03127	0.584	0.03127	0.307889	Thbs1, Adamts9
GO:0045625	regulation of T-helper 1 cell differentiation	23	2	0.28	1597	0.03127	0.584	0.03127	0.307889	Anxa1, Il4ra
GO:0033993	response to lipid	852	26	10.32	340	0.03128	0.584	1.6e-05	0.000738721	Slc11a1, Sgk1, Tnfaip3, Ddit4, Irak3, Ccl2, Ace, Sox9, Runx1, Cd14, Lox, Cyp26a1, Scd2, Anxa1, Il1b, Slpi, Ptafr, 17438995, Spp1, Serpine1, Tnfrsf23, Plscr1, Rbp1, Msn, Serpina7, Scd2
GO:0032231	regulation of actin filament bundle assembly	98	4	1.19	1601	0.03137	0.584	0.03137	0.308295	Ctgf, Plek, S100a10, Flna
GO:0045445	myoblast differentiation	98	4	1.19	1602	0.03137	0.584	0.03137	0.308295	Btg1, Sox9, Cxcl14, Lgals1
GO:0030097	hemopoiesis	965	35	11.69	151	0.03154	0.584	7.4e-09	7.7156e-07	Inpp5d, Prg4, Fcer1g, Apcs, Cd24a, Tnfaip3, Ace, Ccl3, Cd300lf, Pld4, Ctla2a, Mmp14, Lgals1, Nckap1l, Ly6d, Gm22107, Runx1, Clcf1, Anxa1, Cd44, Fbn1, Il1b, Tiparp, Csf3r, Clec4d, Clec4e, Tyrobp, Gab2, Il4ra, Itgam, Adam8, Smpd3, Anxa2, Plscr1, Rbp1
GO:0002040	sprouting angiogenesis	110	6	1.33	704	0.03170	0.584	0.00224	0.0500945	Loxl2, Anxa1, Thbs1, Adamts9, Hmox1, Bmper
GO:0048514	blood vessel morphogenesis	611	34	7.4	64	0.03178	0.584	1.4e-13	3.444e-11	Col3a1, Cxcr2, Ctgf, Itgb2, Btg1, Ccl2, Ace, Lgals3, Loxl2, Gm22107, Heg1, Adamts1, Runx1, Tnfrsf12a, Lrg1, Hbegf, Lox, Anxa1, Thbs1, Mmp9, Il1b, Tiparp, Anxa3, Ccl24, Serpine1, Adamts9, Mfge8, Adam8, Col4a2, Hmox1, Col4a1, Bmper, Anxa2, Flna
GO:0061383	trabecula morphogenesis	57	3	0.69	1603	0.03182	0.584	0.03182	0.312328	Col1a1, Heg1, Adamts1
GO:0098927	vesicle-mediated transport between endosomal compartments	57	3	0.69	1604	0.03182	0.584	0.03182	0.312328	Sorl1, Msn, Flna
GO:0034097	response to cytokine	1036	37	12.55	138	0.03188	0.584	4.0e-09	4.49829e-07	Il1r2, Il1r1, Col3a1, Slc11a1, Selp, Cd24a, Irak3, Gfpt2, Ccl2, Ccl6, Ccl3, Cd300lf, Serpina3m, Klf6, Gm8399, Krt18, Osmr, Csf2rb2, Krt8, Actg-ps1, Cd14, Vim, Il1b, Bcl2l1, Fabp4, Laptm5, Il22ra1, 17438995, Spp1, Ccl24, Serpine1, Saa3, Ifitm2, Actg-ps1, Mmp12, Plscr1, Timp1
GO:0002696	positive regulation of leukocyte activation	377	21	4.57	152	0.03201	0.584	7.8e-09	8.07916e-07	Inpp5d, Fcer1g, Cd24a, Itgb2, Ccl2, Mmp14, Lgals1, Nckap1l, Fam49b, Cdkn1a, Clcf1, Anxa1, Thbs1, Il1b, Vcam1, Ptafr, Fgr, Gab2, Il4ra, Itgam, Adam8
GO:0072330	monocarboxylic acid biosynthetic process	255	9	3.09	805	0.03207	0.584	0.00405	0.0792089	Insig2, Ddit4, Ier3, Scd2, Anxa1, Apoa4, Pkm, Rbp1, Scd2
GO:0051259	protein complex oligomerization	601	13	7.28	1606	0.03220	0.584	0.03220	0.315664	Fcer1g, Gpx3, Col1a1, Mmp9, Lcn2, Tgm2, S100a10, Camk2d, Alox5ap, Hmox1, Pkm, Anxa2, Sorl1
GO:0043406	positive regulation of MAP kinase activity	249	7	3.02	1610	0.03253	0.584	0.03253	0.318107	Cd24a, Gadd45b, Thbs1, Il1b, Map3k6, Iqgap1, Adam8
GO:0051251	positive regulation of lymphocyte activation	331	14	4.01	389	0.03269	0.584	5.7e-05	0.00228931	Inpp5d, Cd24a, Ccl2, Mmp14, Lgals1, Nckap1l, Fam49b, Cdkn1a, Clcf1, Anxa1, Il1b, Vcam1, Il4ra, Adam8
GO:0046883	regulation of hormone secretion	305	8	3.69	1611	0.03299	0.584	0.03299	0.322405	Map4k4, Runx1, Clcf1, Anxa1, Il1b, Spp1, Nucb2, Rab8b
GO:0050710	negative regulation of cytokine secretion	58	3	0.7	1612	0.03326	0.584	0.03326	0.324038	Il1r2, Srgn, Anxa1
GO:0010658	striated muscle cell apoptotic process	58	3	0.7	1613	0.03326	0.584	0.03326	0.324038	Cxcr2, Camk2d, Slc25a4
GO:0031102	neuron projection regeneration	58	3	0.7	1614	0.03326	0.584	0.03326	0.324038	Map4k4, Tnc, Apoa4
GO:0046850	regulation of bone remodeling	58	3	0.7	1615	0.03326	0.584	0.03326	0.324038	Inpp5d, Spp1, Adam8
GO:0046596	regulation of viral entry into host cell	33	4	0.4	555	0.03342	0.584	0.00065	0.0183727	Apcs, Lgals1, Tmprss2, Ifitm2
GO:0046916	cellular transition metal ion homeostasis	100	4	1.21	1617	0.03343	0.584	0.03343	0.325292	Slc11a1, Hmox1, Mt2, Mt1
GO:0050886	endocrine process	100	4	1.21	1618	0.03343	0.584	0.03343	0.325292	Ace, Runx1, Il1b, Rab8b
GO:0010976	positive regulation of neuron projection development	363	9	4.4	1619	0.03348	0.584	0.03348	0.325577	Sgk1, Cd24a, Enc1, Adamts1, Tnfrsf12a, Ngf, S100a9, Iqgap1, Nrg1
GO:0030336	negative regulation of cell migration	251	7	3.04	1621	0.03375	0.584	0.03375	0.326353	Col3a1, Cd63, Thbs1, Serpine1, Adamts9, Nrg1, Timp1
GO:0034377	plasma lipoprotein particle assembly	24	2	0.29	1622	0.03385	0.584	0.03385	0.326353	Soat1, Apoa4
GO:0002335	mature B cell differentiation	24	2	0.29	1623	0.03385	0.584	0.03385	0.326353	Tnfaip3, Lgals1
GO:0032469	endoplasmic reticulum calcium ion homeostasis	24	2	0.29	1624	0.03385	0.584	0.03385	0.326353	Tgm2, Camk2d
GO:1905939	regulation of gonad development	24	2	0.29	1625	0.03385	0.584	0.03385	0.326353	Sox9, Runx1
GO:0035455	response to interferon-alpha	24	2	0.29	1626	0.03385	0.584	0.03385	0.326353	Ifitm2, Plscr1
GO:0032692	negative regulation of interleukin-1 production	24	2	0.29	1627	0.03385	0.584	0.03385	0.326353	Il1r2, Tnfaip3
GO:0071637	regulation of monocyte chemotactic protein-1 production	24	2	0.29	1628	0.03385	0.584	0.03385	0.326353	Cd24a, Il1b
GO:0071605	monocyte chemotactic protein-1 production	24	2	0.29	1629	0.03385	0.584	0.03385	0.326353	Cd24a, Il1b
GO:1902230	negative regulation of intrinsic apoptotic signaling pathway in response to DNA damage	24	2	0.29	1630	0.03385	0.584	0.03385	0.326353	Cd44, Bcl2l1
GO:0045736	negative regulation of cyclin-dependent protein serine/threonine kinase activity	24	2	0.29	1631	0.03385	0.584	0.03385	0.326353	Tnfaip3, Cdkn1a
GO:1901739	regulation of myoblast fusion	24	2	0.29	1632	0.03385	0.584	0.03385	0.326353	Cd53, Il4ra
GO:0002062	chondrocyte differentiation	101	4	1.22	1636	0.03448	0.584	0.03448	0.327187	Ctgf, Sox9, Loxl2, Runx1
GO:0061326	renal tubule development	101	4	1.22	1637	0.03448	0.584	0.03448	0.327187	Sox9, Cd44, Prom1, Col4a1
GO:0070227	lymphocyte apoptotic process	101	4	1.22	1638	0.03448	0.584	0.03448	0.327187	Cd24a, Lgals3, Cd44, Adam8
GO:0002449	lymphocyte mediated immunity	316	10	3.83	870	0.03455	0.584	0.00539	0.0975404	Slc11a1, Inpp5d, Fcgr3, Fcer1g, Apcs, Cd24a, Fam49b, Clcf1, C1qb, Il4ra
GO:0002886	regulation of myeloid leukocyte mediated immunity	53	10	0.64	123	0.03466	0.584	7.1e-10	9.088e-08	Fcgr3, Fcer1g, Itgb2, Rac2, Ptafr, Fgr, Gab2, Il4ra, Itgam, Hmox1
GO:0070206	protein trimerization	59	3	0.71	1640	0.03474	0.584	0.03474	0.327187	Col1a1, Lcn2, Alox5ap
GO:0043113	receptor clustering	59	3	0.71	1641	0.03474	0.584	0.03474	0.327187	Itgb2, Itga4, Flna
GO:0032233	positive regulation of actin filament bundle assembly	59	3	0.71	1642	0.03474	0.584	0.03474	0.327187	Ctgf, Plek, S100a10
GO:1903428	positive regulation of reactive oxygen species biosynthetic process	59	3	0.71	1643	0.03474	0.584	0.03474	0.327187	Itgb2, Il1b, Smpd3
GO:0010942	positive regulation of cell death	697	31	8.44	119	0.03496	0.584	4.9e-10	6.48282e-08	Cxcr2, Inpp5d, Stk17b, Atf3, Ctgf, Cd24a, Gadd45b, Btg1, Ddit4, Ace, Ccl3, Ifi27l2b, Cdkn1a, Tnfrsf12a, Anxa1, Itga6, Thbs1, Mmp9, Frzb, Cd44, Il1b, Bcl2l1, Tgm2, S100a8, Camk2d, S100a9, Plaur, Itgam, Adam8, Hmox1, Plscr1
GO:0046660	female sex differentiation	149	5	1.8	1647	0.03523	0.584	0.03523	0.327187	Adamts1, Runx1, Bcl2l1, Tiparp, Serpine1
GO:0003018	vascular process in circulatory system	200	6	2.42	1648	0.03535	0.584	0.03535	0.327187	Cxcr2, Rgs2, Ace, Dusp5, Ptafr, Smpd3
GO:0042310	vasoconstriction	102	4	1.24	1649	0.03556	0.584	0.03556	0.327187	Ace, Dusp5, Ptafr, Smpd3
GO:0072163	mesonephric epithelium development	102	4	1.24	1650	0.03556	0.584	0.03556	0.327187	Sox9, Vcan, Cd44, Bmper
GO:0072164	mesonephric tubule development	102	4	1.24	1651	0.03556	0.584	0.03556	0.327187	Sox9, Vcan, Cd44, Bmper
GO:0001657	ureteric bud development	102	4	1.24	1652	0.03556	0.584	0.03556	0.327187	Sox9, Vcan, Cd44, Bmper
GO:0097006	regulation of plasma lipoprotein particle levels	63	5	0.76	605	0.03560	0.584	0.00100	0.0259802	Soat1, Pla2g7, Msr1, Apoa4, Anxa2
GO:0090271	positive regulation of fibroblast growth factor production	3	1	0.04	1655	0.03589	0.584	0.03589	0.327187	Heg1
GO:0072034	renal vesicle induction	3	1	0.04	1656	0.03589	0.584	0.03589	0.327187	Sox9
GO:0052041	negative regulation by symbiont of host programmed cell death	3	1	0.04	1657	0.03589	0.584	0.03589	0.327187	Bcl2l1
GO:0070782	phosphatidylserine exposure on apoptotic cell surface	3	1	0.04	1658	0.03589	0.584	0.03589	0.327187	Plscr1
GO:1901656	glycoside transport	3	1	0.04	1659	0.03589	0.584	0.03589	0.327187	Abcb1a
GO:1903921	regulation of protein processing in phagocytic vesicle	3	1	0.04	1660	0.03589	0.584	0.03589	0.327187	Gm22107
GO:1903923	positive regulation of protein processing in phagocytic vesicle	3	1	0.04	1661	0.03589	0.584	0.03589	0.327187	Gm22107
GO:1903918	regulation of actin filament severing	3	1	0.04	1662	0.03589	0.584	0.03589	0.327187	Gm22107
GO:1903919	negative regulation of actin filament severing	3	1	0.04	1663	0.03589	0.584	0.03589	0.327187	Gm22107
GO:0034395	regulation of transcription from RNA polymerase II promoter in response to iron	3	1	0.04	1664	0.03589	0.584	0.03589	0.327187	Hmox1
GO:0010751	negative regulation of nitric oxide mediated signal transduction	3	1	0.04	1665	0.03589	0.584	0.03589	0.327187	Thbs1
GO:0035962	response to interleukin-13	3	1	0.04	1666	0.03589	0.584	0.03589	0.327187	Cd300lf
GO:0035963	cellular response to interleukin-13	3	1	0.04	1667	0.03589	0.584	0.03589	0.327187	Cd300lf
GO:0060557	positive regulation of vitamin D biosynthetic process	3	1	0.04	1668	0.03589	0.584	0.03589	0.327187	Il1b
GO:0060559	positive regulation of calcidiol 1-monooxygenase activity	3	1	0.04	1669	0.03589	0.584	0.03589	0.327187	Il1b
GO:0035936	testosterone secretion	3	1	0.04	1670	0.03589	0.584	0.03589	0.327187	Nucb2
GO:0035938	estradiol secretion	3	1	0.04	1671	0.03589	0.584	0.03589	0.327187	Spp1
GO:0106014	regulation of inflammatory response to wounding	3	1	0.04	1672	0.03589	0.584	0.03589	0.327187	Cd24a
GO:0106015	negative regulation of inflammatory response to wounding	3	1	0.04	1673	0.03589	0.584	0.03589	0.327187	Cd24a
GO:0052490	negative regulation by organism of programmed cell death in other organism involved in symbiotic int...	3	1	0.04	1674	0.03589	0.584	0.03589	0.327187	Bcl2l1
GO:0052422	modulation by host of symbiont catalytic activity	3	1	0.04	1675	0.03589	0.584	0.03589	0.327187	Apcs
GO:0071336	regulation of hair follicle cell proliferation	3	1	0.04	1676	0.03589	0.584	0.03589	0.327187	Runx1
GO:0034140	negative regulation of toll-like receptor 3 signaling pathway	3	1	0.04	1677	0.03589	0.584	0.03589	0.327187	Tnfaip3
GO:0072190	ureter urothelium development	3	1	0.04	1678	0.03589	0.584	0.03589	0.327187	Sox9
GO:0002432	granuloma formation	3	1	0.04	1679	0.03589	0.584	0.03589	0.327187	Tnfaip3
GO:0002434	immune complex clearance	3	1	0.04	1680	0.03589	0.584	0.03589	0.327187	Ccl2
GO:0051466	positive regulation of corticotropin-releasing hormone secretion	3	1	0.04	1681	0.03589	0.584	0.03589	0.327187	Clcf1
GO:1905600	regulation of receptor-mediated endocytosis involved in cholesterol transport	3	1	0.04	1682	0.03589	0.584	0.03589	0.327187	Anxa2
GO:0034769	basement membrane disassembly	3	1	0.04	1683	0.03589	0.584	0.03589	0.327187	Ctss
GO:0060992	response to fungicide	3	1	0.04	1684	0.03589	0.584	0.03589	0.327187	Bcl2l1
GO:0052203	modulation of catalytic activity in other organism involved in symbiotic interaction	3	1	0.04	1685	0.03589	0.584	0.03589	0.327187	Apcs
GO:0044868	modulation by host of viral molecular function	3	1	0.04	1686	0.03589	0.584	0.03589	0.327187	Apcs
GO:1900756	protein processing in phagocytic vesicle	3	1	0.04	1687	0.03589	0.584	0.03589	0.327187	Gm22107
GO:2000371	regulation of DNA topoisomerase (ATP-hydrolyzing) activity	3	1	0.04	1688	0.03589	0.584	0.03589	0.327187	Plscr1
GO:2000373	positive regulation of DNA topoisomerase (ATP-hydrolyzing) activity	3	1	0.04	1689	0.03589	0.584	0.03589	0.327187	Plscr1
GO:0032796	uropod organization	3	1	0.04	1690	0.03589	0.584	0.03589	0.327187	Gm22107
GO:0071725	response to triacyl bacterial lipopeptide	3	1	0.04	1691	0.03589	0.584	0.03589	0.327187	Cd14
GO:0071727	cellular response to triacyl bacterial lipopeptide	3	1	0.04	1692	0.03589	0.584	0.03589	0.327187	Cd14
GO:0018199	peptidyl-glutamine modification	3	1	0.04	1693	0.03589	0.584	0.03589	0.327187	Tgm2
GO:2000412	positive regulation of thymocyte migration	3	1	0.04	1694	0.03589	0.584	0.03589	0.327187	Adam8
GO:0036466	synaptic vesicle recycling via endosome	3	1	0.04	1695	0.03589	0.584	0.03589	0.327187	Bcl2l1
GO:0002554	serotonin secretion by platelet	3	1	0.04	1696	0.03589	0.584	0.03589	0.327187	Fcer1g
GO:0002581	negative regulation of antigen processing and presentation of peptide or polysaccharide antigen via ...	3	1	0.04	1697	0.03589	0.584	0.03589	0.327187	Thbs1
GO:0051599	response to hydrostatic pressure	3	1	0.04	1698	0.03589	0.584	0.03589	0.327187	Krt8
GO:0033668	negative regulation by symbiont of host apoptotic process	3	1	0.04	1699	0.03589	0.584	0.03589	0.327187	Bcl2l1
GO:1900623	regulation of monocyte aggregation	3	1	0.04	1700	0.03589	0.584	0.03589	0.327187	Cd44
GO:1900625	positive regulation of monocyte aggregation	3	1	0.04	1701	0.03589	0.584	0.03589	0.327187	Cd44
GO:0009051	pentose-phosphate shunt, oxidative branch	3	1	0.04	1702	0.03589	0.584	0.03589	0.327187	Pgd
GO:0061502	early endosome to recycling endosome transport	3	1	0.04	1703	0.03589	0.584	0.03589	0.327187	Sorl1
GO:0021840	directional guidance of interneurons involved in migration from the subpallium to the cortex	3	1	0.04	1704	0.03589	0.584	0.03589	0.327187	Nrg1
GO:0021842	chemorepulsion involved in interneuron migration from the subpallium to the cortex	3	1	0.04	1705	0.03589	0.584	0.03589	0.327187	Nrg1
GO:0046136	positive regulation of vitamin metabolic process	3	1	0.04	1706	0.03589	0.584	0.03589	0.327187	Il1b
GO:0006710	androgen catabolic process	3	1	0.04	1707	0.03589	0.584	0.03589	0.327187	Spp1
GO:2001027	negative regulation of endothelial cell chemotaxis	3	1	0.04	1708	0.03589	0.584	0.03589	0.327187	Thbs1
GO:2000864	regulation of estradiol secretion	3	1	0.04	1709	0.03589	0.584	0.03589	0.327187	Spp1
GO:2000870	regulation of progesterone secretion	3	1	0.04	1710	0.03589	0.584	0.03589	0.327187	Runx1
GO:1902214	regulation of interleukin-4-mediated signaling pathway	3	1	0.04	1711	0.03589	0.584	0.03589	0.327187	Cd300lf
GO:2000843	regulation of testosterone secretion	3	1	0.04	1712	0.03589	0.584	0.03589	0.327187	Nucb2
GO:0015744	succinate transport	3	1	0.04	1713	0.03589	0.584	0.03589	0.327187	Slc13a5
GO:0032910	regulation of transforming growth factor beta3 production	3	1	0.04	1714	0.03589	0.584	0.03589	0.327187	Cd24a
GO:0070425	negative regulation of nucleotide-binding oligomerization domain containing signaling pathway	3	1	0.04	1715	0.03589	0.584	0.03589	0.327187	Tnfaip3
GO:0070428	regulation of nucleotide-binding oligomerization domain containing 1 signaling pathway	3	1	0.04	1716	0.03589	0.584	0.03589	0.327187	Tnfaip3
GO:0015866	ADP transport	3	1	0.04	1717	0.03589	0.584	0.03589	0.327187	Slc25a4
GO:0032907	transforming growth factor beta3 production	3	1	0.04	1718	0.03589	0.584	0.03589	0.327187	Cd24a
GO:2000645	negative regulation of receptor catabolic process	3	1	0.04	1719	0.03589	0.584	0.03589	0.327187	Anxa2
GO:0070433	negative regulation of nucleotide-binding oligomerization domain containing 2 signaling pathway	3	1	0.04	1720	0.03589	0.584	0.03589	0.327187	Tnfaip3
GO:0006667	sphinganine metabolic process	3	1	0.04	1721	0.03589	0.584	0.03589	0.327187	Sptlc2
GO:0006624	vacuolar protein processing	3	1	0.04	1722	0.03589	0.584	0.03589	0.327187	Lgmn
GO:0060154	cellular process regulating host cell cycle in response to virus	3	1	0.04	1723	0.03589	0.584	0.03589	0.327187	Bcl2l1
GO:0014064	positive regulation of serotonin secretion	3	1	0.04	1724	0.03589	0.584	0.03589	0.327187	Lgals3
GO:0018992	germ-line sex determination	3	1	0.04	1725	0.03589	0.584	0.03589	0.327187	Sox9
GO:0045658	regulation of neutrophil differentiation	3	1	0.04	1726	0.03589	0.584	0.03589	0.327187	Inpp5d
GO:0045626	negative regulation of T-helper 1 cell differentiation	3	1	0.04	1727	0.03589	0.584	0.03589	0.327187	Il4ra
GO:0048008	platelet-derived growth factor receptor signaling pathway	60	3	0.73	1731	0.03625	0.584	0.03625	0.328751	Tiparp, Iqgap1, Plat
GO:0060986	endocrine hormone secretion	60	3	0.73	1732	0.03625	0.584	0.03625	0.328751	Runx1, Il1b, Rab8b
GO:0002763	positive regulation of myeloid leukocyte differentiation	60	3	0.73	1733	0.03625	0.584	0.03625	0.328751	Ccl3, Runx1, Itgam
GO:0010742	macrophage derived foam cell differentiation	25	2	0.3	1734	0.03650	0.584	0.03650	0.328751	Soat1, Msr1
GO:0030511	positive regulation of transforming growth factor beta receptor signaling pathway	25	2	0.3	1735	0.03650	0.584	0.03650	0.328751	Lrg1, Thbs1
GO:0050996	positive regulation of lipid catabolic process	25	2	0.3	1736	0.03650	0.584	0.03650	0.328751	Il1b, Apoa4
GO:1904376	negative regulation of protein localization to cell periphery	25	2	0.3	1737	0.03650	0.584	0.03650	0.328751	Mrap, Bcl2l1
GO:0001771	immunological synapse formation	25	2	0.3	1738	0.03650	0.584	0.03650	0.328751	Lgals3, Msn
GO:0051894	positive regulation of focal adhesion assembly	25	2	0.3	1739	0.03650	0.584	0.03650	0.328751	S100a10, Iqgap1
GO:0032891	negative regulation of organic acid transport	25	2	0.3	1740	0.03650	0.584	0.03650	0.328751	Thbs1, Il1b
GO:0032801	receptor catabolic process	25	2	0.3	1741	0.03650	0.584	0.03650	0.328751	Lgmn, Anxa2
GO:0072606	interleukin-8 secretion	25	2	0.3	1742	0.03650	0.584	0.03650	0.328751	Cd14, Anxa1
GO:1903846	positive regulation of cellular response to transforming growth factor beta stimulus	25	2	0.3	1743	0.03650	0.584	0.03650	0.328751	Lrg1, Thbs1
GO:0015721	bile acid and bile salt transport	25	2	0.3	1744	0.03650	0.584	0.03650	0.328751	Slc10a6, Slc51b
GO:1903579	negative regulation of ATP metabolic process	25	2	0.3	1745	0.03650	0.584	0.03650	0.328751	Ddit4, Ier3
GO:0045589	regulation of regulatory T cell differentiation	25	2	0.3	1746	0.03650	0.584	0.03650	0.328751	Ctla2a, Cd44
GO:0098901	regulation of cardiac muscle cell action potential	25	2	0.3	1747	0.03650	0.584	0.03650	0.328751	Camk2d, Flna
GO:0045648	positive regulation of erythrocyte differentiation	25	2	0.3	1748	0.03650	0.584	0.03650	0.328751	Inpp5d, Nckap1l
GO:0001503	ossification	369	9	4.47	1749	0.03656	0.584366	0.03656	0.329103	Ctgf, Srgn, Col1a1, Sox9, Mmp14, Runx1, Mmp9, Creb3l1, Spp1
GO:0045446	endothelial cell differentiation	103	4	1.25	1750	0.03666	0.584777	0.03666	0.32925	Btg1, Heg1, Il1b, Msn
GO:0009408	response to heat	103	4	1.25	1751	0.03666	0.584777	0.03666	0.32925	Il1r1, Ccl2, Myof, Hmox1
GO:0071396	cellular response to lipid	613	13	7.42	1754	0.03681	0.585709	0.03681	0.330212	Sgk1, Tnfaip3, Ddit4, Ccl2, Sox9, Cd14, Cyp26a1, Anxa1, Il1b, Spp1, Serpine1, Plscr1, Msn
GO:0031345	negative regulation of cell projection organization	202	6	2.45	1755	0.03683	0.585709	0.03683	0.330212	Map4k4, Ifrd1, Lgals1, Vim, Tnfrsf23, Flna
GO:0032984	protein-containing complex disassembly	202	6	2.45	1756	0.03683	0.585709	0.03683	0.330212	Sgk1, Ddit4, Irak3, Plek, Nrg1, Mid1
GO:0060541	respiratory system development	256	7	3.1	1758	0.03693	0.586706	0.03693	0.330731	Ctgf, Ace, Sox9, Mmp14, Heg1, Lox, Tnc
GO:0006694	steroid biosynthetic process	151	5	1.83	1759	0.03699	0.587067	0.03699	0.33108	Insig2, Cyp21a1, Ch25h, Il1b, Apoa4
GO:0009725	response to hormone	741	15	8.97	1760	0.03704	0.587269	0.03704	0.33134	Sgk1, Ddit4, Serpina3m, Mmp14, Sik1, Rab31, Lox, Anxa1, Il1b, Spp1, Nucb2, Pkm, Rab8b, Timp1, Msn
GO:0045670	regulation of osteoclast differentiation	72	5	0.87	667	0.03715	0.58842	0.00181	0.0426596	Inpp5d, Ccl3, Fbn1, Tyrobp, Adam8
GO:0042129	regulation of T cell proliferation	175	10	2.12	391	0.03737	0.59131	5.7e-05	0.00228931	Cd24a, Lgals3, Nckap1l, Rac2, Anxa1, Cd44, Il1b, Vcam1, Gpnmb, Tarm1
GO:0062013	positive regulation of small molecule metabolic process	203	6	2.46	1761	0.03758	0.592909	0.03758	0.335789	Anxa1, Il1b, Bcl2l1, Ptafr, Nucb2, Apoa4
GO:0050730	regulation of peptidyl-tyrosine phosphorylation	265	9	3.21	867	0.03771	0.592909	0.00519	0.0942461	Cd24a, Itgb2, Ace, Hbegf, Clcf1, Cd44, Iqgap1, Mvp, Nrg1
GO:0043388	positive regulation of DNA binding	61	3	0.74	1765	0.03780	0.592909	0.03780	0.336317	Mmp9, Ngf, Plaur
GO:0090559	regulation of membrane permeability	61	3	0.74	1766	0.03780	0.592909	0.03780	0.336317	Ier3, Bcl2l1, Slc25a4
GO:0010611	regulation of cardiac muscle hypertrophy	61	3	0.74	1767	0.03780	0.592909	0.03780	0.336317	Rgs2, Camk2d, Slc25a4
GO:0001885	endothelial cell development	61	3	0.74	1768	0.03780	0.592909	0.03780	0.336317	Heg1, Il1b, Msn
GO:0060324	face development	61	3	0.74	1769	0.03780	0.592909	0.03780	0.336317	Col1a1, Itga4, Tiparp
GO:0010038	response to metal ion	238	10	2.88	562	0.03780	0.592909	0.00068	0.0190497	Loxl2, Thbs1, Mmp9, Slc25a24, Fabp4, Alox5ap, Iqgap1, Hmox1, Mt2, Mt1
GO:0031175	neuron projection development	1141	21	13.82	1770	0.03781	0.592909	0.03781	0.336317	Map4k4, Btg2, Sgk1, Cd24a, Ifrd1, Enc1, Lgals1, Nckap1l, Rac2, Adamts1, Tnfrsf12a, Vim, Cd44, Ngf, S100a9, Tnc, Iqgap1, Tnfrsf23, Nrg1, Apoa4, Flna
GO:0050670	regulation of lymphocyte proliferation	247	13	2.99	324	0.03813	0.596738	1.1e-05	0.000528	Inpp5d, Cd24a, Lgals3, Nckap1l, Rac2, Cdkn1a, Clcf1, Anxa1, Cd44, Il1b, Vcam1, Gpnmb, Tarm1
GO:0007204	positive regulation of cytosolic calcium ion concentration	314	8	3.8	1773	0.03813	0.596738	0.03813	0.338589	Cxcr2, Cd24a, Ccl3, Il1b, Tgm2, Ngf, Camk2d, 17438995
GO:0030258	lipid modification	204	6	2.47	1774	0.03835	0.599585	0.03835	0.340351	Inpp5d, Soat1, Ppap2c, Pla2g7, Nucb2, Apoa4
GO:0050727	regulation of inflammatory response	318	25	3.85	65	0.03845	0.600552	1.5e-13	3.63323e-11	Il1r2, Il1r1, Fcgr3, Fcer1g, Cd24a, Tnfaip3, Ace, Ccl6, Ccl3, Ctla2a, Ier3, Clcf1, Anxa1, Cd44, Il1b, Tgm2, S100a8, Ctss, Fabp4, S100a9, Alox5ap, Ccl24, Serpine1, Tarm1, Adam8
GO:0002683	negative regulation of immune system process	464	21	5.62	214	0.03853	0.601205	2.7e-07	1.98639e-05	Col3a1, Cxcr2, Inpp5d, Fcer1g, Apcs, Cd24a, Tnfaip3, Irak3, Sox9, Cd300lf, Lgals3, Runx1, Anxa1, Thbs1, Cd44, Fbn1, Gpnmb, Il4ra, Tarm1, Hmox1, Mmp12
GO:0071241	cellular response to inorganic substance	185	9	2.24	522	0.03874	0.602726	0.00044	0.0132708	Thbs1, Mmp9, Slc25a24, Fabp4, Alox5ap, Iqgap1, Hmox1, Mt2, Mt1
GO:0033628	regulation of cell adhesion mediated by integrin	34	4	0.41	570	0.03874	0.602726	0.00073	0.0200929	Cd24a, Nckap1l, Fermt3, Serpine1
GO:0032787	monocarboxylic acid metabolic process	564	14	6.83	1001	0.03877	0.602726	0.00922	0.145015	Insig2, Ddit4, Ier3, Cyp26a1, Scd2, Anxa1, Fabp4, Pgd, Alox5ap, Nucb2, Apoa4, Pkm, Rbp1, Scd2
GO:0007179	transforming growth factor beta receptor signaling pathway	153	5	1.85	1775	0.03879	0.602726	0.03879	0.343868	Col3a1, Ccl2, Lrg1, Thbs1, Fbn1
GO:0001823	mesonephros development	105	4	1.27	1777	0.03891	0.602726	0.03891	0.344721	Sox9, Vcan, Cd44, Bmper
GO:0090287	regulation of cellular response to growth factor stimulus	259	7	3.14	1778	0.03893	0.602726	0.03893	0.344721	Cd63, Lrg1, Myof, Thbs1, Fbn1, Ngf, Bmper
GO:0060219	camera-type eye photoreceptor cell differentiation	26	2	0.31	1779	0.03924	0.602726	0.03924	0.345523	Sox9, Prom1
GO:0061037	negative regulation of cartilage development	26	2	0.31	1780	0.03924	0.602726	0.03924	0.345523	Sox9, Frzb
GO:1904030	negative regulation of cyclin-dependent protein kinase activity	26	2	0.31	1781	0.03924	0.602726	0.03924	0.345523	Tnfaip3, Cdkn1a
GO:0071425	hematopoietic stem cell proliferation	26	2	0.31	1782	0.03924	0.602726	0.03924	0.345523	Prg4, Ace
GO:0090077	foam cell differentiation	26	2	0.31	1783	0.03924	0.602726	0.03924	0.345523	Soat1, Msr1
GO:2000727	positive regulation of cardiac muscle cell differentiation	26	2	0.31	1784	0.03924	0.602726	0.03924	0.345523	Nrg1, Slc25a4
GO:0006882	cellular zinc ion homeostasis	26	2	0.31	1785	0.03924	0.602726	0.03924	0.345523	Mt2, Mt1
GO:0048670	regulation of collateral sprouting	26	2	0.31	1786	0.03924	0.602726	0.03924	0.345523	Ifrd1, Ngf
GO:0046852	positive regulation of bone remodeling	26	2	0.31	1787	0.03924	0.602726	0.03924	0.345523	Spp1, Adam8
GO:0045780	positive regulation of bone resorption	26	2	0.31	1788	0.03924	0.602726	0.03924	0.345523	Spp1, Adam8
GO:0051051	negative regulation of transport	527	15	6.38	679	0.03932	0.602958	0.00204	0.0473016	Map4k4, Il1r2, Srgn, Ace, Cd300lf, Rhbdf2, Lgals3, Ier3, Anxa1, Thbs1, Mmp9, Il1b, Camk2d, Nucb2, Hmox1
GO:0042058	regulation of epidermal growth factor receptor signaling pathway	62	3	0.75	1789	0.03937	0.602958	0.03937	0.34628	Rhbdf2, Mmp9, Plaur
GO:0006801	superoxide metabolic process	62	3	0.75	1790	0.03937	0.602958	0.03937	0.34628	Itgb2, Itgam, Apoa4
GO:0019220	regulation of phosphate metabolic process	1781	48	21.57	189	0.03944	0.603443	1.3e-07	1.066e-05	Map4k4, Slc11a1, Marco, Rgs2, Atf3, Ctgf, Cd24a, Itgb2, Gadd45b, Tnfaip3, Ddit4, Irak3, Ccl2, Ace, Sox9, Plek, Ccl6, Ccl3, Vcan, Nckap1l, Cdkn1a, Ier3, Hbegf, Clcf1, Itga6, Thbs1, Mmp9, Cd44, Il1b, Bcl2l1, Ngf, Camk2d, Fabp4, Ptafr, Fgr, Map3k6, Ccl24, Gpnmb, Plaur, Iqgap1, Mvp, Adam8, Nrg1, Bmper, Anxa2, Sorl1, Tlr13, Mid1
GO:0043281	regulation of cysteine-type endopeptidase activity involved in apoptotic process	212	8	2.57	828	0.03954	0.604386	0.00444	0.0844243	Ctgf, Ifi27l2b, Thbs1, Mmp9, Cd44, S100a8, S100a9, Plaur
GO:0035821	modification of morphology or physiology of other organism	162	7	1.96	783	0.04056	0.619376	0.00367	0.0737937	Apcs, Ccl2, Mmp9, Bcl2l1, Slpi, S100a9, Anxa2
GO:2001238	positive regulation of extrinsic apoptotic signaling pathway	63	3	0.76	1795	0.04098	0.620374	0.04098	0.357644	Atf3, Tnfrsf12a, Thbs1
GO:0034394	protein localization to cell surface	63	3	0.76	1796	0.04098	0.620374	0.04098	0.357644	Fcer1g, Nrg1, Flna
GO:0030890	positive regulation of B cell proliferation	63	3	0.76	1797	0.04098	0.620374	0.04098	0.357644	Nckap1l, Cdkn1a, Clcf1
GO:0015914	phospholipid transport	63	3	0.76	1798	0.04098	0.620374	0.04098	0.357644	Prelid2, Abcb1a, Apoa4
GO:0035904	aorta development	63	3	0.76	1799	0.04098	0.620374	0.04098	0.357644	Col3a1, Lox, Adamts9
GO:0014743	regulation of muscle hypertrophy	63	3	0.76	1800	0.04098	0.620374	0.04098	0.357644	Rgs2, Camk2d, Slc25a4
GO:0001836	release of cytochrome c from mitochondria	63	3	0.76	1801	0.04098	0.620374	0.04098	0.357644	Mmp9, Bcl2l1, Plaur
GO:0045428	regulation of nitric oxide biosynthetic process	63	3	0.76	1802	0.04098	0.620374	0.04098	0.357644	Itgb2, Il1b, Smpd3
GO:0045661	regulation of myoblast differentiation	63	3	0.76	1803	0.04098	0.620374	0.04098	0.357644	Btg1, Sox9, Cxcl14
GO:0016032	viral process	273	9	3.31	902	0.04113	0.621474	0.00627	0.10944	Apcs, Lgals1, Tmprss2, Mmp9, Bcl2l1, Slpi, Vcam1, Ifitm2, Plscr1
GO:0031347	regulation of defense response	570	32	6.9	70	0.04120	0.621474	5.9e-13	1.32699e-10	Il1r2, Il1r1, Fcgr3, Fcer1g, Cd24a, Tnfaip3, Irak3, Ace, Ccl6, Ccl3, Cd300lf, Ctla2a, Ier3, Cd14, Clcf1, Anxa1, Cd44, Il1b, Tgm2, S100a8, Ctss, Fabp4, S100a9, Fgr, Alox5ap, Ccl24, Serpine1, Tarm1, Adam8, Mmp12, Plscr1, Tlr13
GO:0032944	regulation of mononuclear cell proliferation	249	13	3.02	330	0.04123	0.621474	1.2e-05	0.00056906	Inpp5d, Cd24a, Lgals3, Nckap1l, Rac2, Cdkn1a, Clcf1, Anxa1, Cd44, Il1b, Vcam1, Gpnmb, Tarm1
GO:0051588	regulation of neurotransmitter transport	107	4	1.3	1805	0.04125	0.621474	0.04125	0.359601	Lgals3, Clcf1, Bcl2l1, Ngf
GO:0000086	G2/M transition of mitotic cell cycle	107	4	1.3	1806	0.04125	0.621474	0.04125	0.359601	Cdkn1a, Ier3, Camk2d, Abcb1a
GO:0051174	regulation of phosphorus metabolic process	1786	48	21.63	195	0.04141	0.623288	1.4e-07	1.13034e-05	Map4k4, Slc11a1, Marco, Rgs2, Atf3, Ctgf, Cd24a, Itgb2, Gadd45b, Tnfaip3, Ddit4, Irak3, Ccl2, Ace, Sox9, Plek, Ccl6, Ccl3, Vcan, Nckap1l, Cdkn1a, Ier3, Hbegf, Clcf1, Itga6, Thbs1, Mmp9, Cd44, Il1b, Bcl2l1, Ngf, Camk2d, Fabp4, Ptafr, Fgr, Map3k6, Ccl24, Gpnmb, Plaur, Iqgap1, Mvp, Adam8, Nrg1, Bmper, Anxa2, Sorl1, Tlr13, Mid1
GO:0048839	inner ear development	208	6	2.52	1807	0.04150	0.624046	0.04150	0.361581	Insig2, Sox9, Cxcl14, Frzb, C1qb, Bmper
GO:0043086	negative regulation of catalytic activity	735	24	8.9	329	0.04161	0.625103	1.2e-05	0.00056906	Rgs2, Apcs, Cstb, Gadd45b, Tnfaip3, Irak3, Serpina3m, Serpinb6b, Nckap1l, Cdkn1a, Anxa1, Thbs1, Mmp9, Cd44, Il1b, Slpi, Ngf, Fabp4, Serpine1, Plaur, Mvp, Sorl1, Timp1, Serpina7
GO:1904062	regulation of cation transmembrane transport	320	8	3.88	1809	0.04184	0.625593	0.04184	0.36414	Cd63, Mmp9, Ctss, Ngf, Camk2d, Fxyd5, Slc25a4, Flna
GO:0042327	positive regulation of phosphorylation	1074	33	13.01	254	0.04200	0.625593	9.3e-07	5.74193e-05	Map4k4, Slc11a1, Marco, Ctgf, Cd24a, Gadd45b, Ccl2, Ace, Sox9, Ccl6, Ccl3, Nckap1l, Cdkn1a, Hbegf, Clcf1, Itga6, Thbs1, Mmp9, Cd44, Il1b, Ngf, Camk2d, Fgr, Map3k6, Ccl24, Gpnmb, Plaur, Iqgap1, Adam8, Nrg1, Bmper, Anxa2, Mid1
GO:0030212	hyaluronan metabolic process	27	2	0.33	1810	0.04204	0.625593	0.04204	0.36427	Cd44, Il1b
GO:0071480	cellular response to gamma radiation	27	2	0.33	1811	0.04204	0.625593	0.04204	0.36427	Cdkn1a, Bcl2l1
GO:0055069	zinc ion homeostasis	27	2	0.33	1812	0.04204	0.625593	0.04204	0.36427	Mt2, Mt1
GO:0065005	protein-lipid complex assembly	27	2	0.33	1813	0.04204	0.625593	0.04204	0.36427	Soat1, Apoa4
GO:1903393	positive regulation of adherens junction organization	27	2	0.33	1814	0.04204	0.625593	0.04204	0.36427	S100a10, Iqgap1
GO:0071634	regulation of transforming growth factor beta production	27	2	0.33	1815	0.04204	0.625593	0.04204	0.36427	Cd24a, Thbs1
GO:0060343	trabecula formation	27	2	0.33	1816	0.04204	0.625593	0.04204	0.36427	Col1a1, Adamts1
GO:0060143	positive regulation of syncytium formation by plasma membrane fusion	27	2	0.33	1817	0.04204	0.625593	0.04204	0.36427	Cd53, Il4ra
GO:0097530	granulocyte migration	146	22	1.77	29	0.04217	0.626935	5.3e-18	2.87735e-15	Il1r1, Cxcr2, Fcgr3, Fcer1g, Itgb2, Ccl2, Ccl6, Ccl3, Lgals3, Nckap1l, Rac2, Anxa1, Thbs1, Il1b, S100a8, S100a9, Csf3r, 17438995, Spp1, Ccl24, Itgam, Adam8
GO:0030516	regulation of axon extension	108	4	1.31	1818	0.04244	0.629167	0.04244	0.367129	Ifrd1, Tnfrsf12a, Ngf, Nrg1
GO:0051592	response to calcium ion	108	4	1.31	1819	0.04244	0.629167	0.04244	0.367129	Thbs1, Slc25a24, Alox5ap, Iqgap1
GO:0097756	negative regulation of blood vessel diameter	108	4	1.31	1820	0.04244	0.629167	0.04244	0.367129	Ace, Dusp5, Ptafr, Smpd3
GO:0032268	regulation of cellular protein metabolic process	2609	64	31.59	165	0.04254	0.630056	2.3e-08	2.19462e-06	Map4k4, Il1r2, Slc11a1, Marco, Btg2, Rgs2, Atf3, Ctgf, Cd24a, Itgb2, Cstb, Gadd45b, Tnfaip3, Ddit4, Irak3, Ccl2, Ace, Sox9, Ccl6, Ccl3, Serpina3m, Ifi27l2b, Serpinb6b, Enc1, Ctla2a, Vcan, Nckap1l, Gm22107, Cdkn1a, Hbegf, Clcf1, Vim, Thbs1, Mmp9, Cd44, Il1b, Slpi, S100a8, Ngf, Camk2d, Fabp4, S100a9, Ptafr, Fgr, Map3k6, Ccl24, Serpine1, Gpnmb, Plaur, Iqgap1, Mvp, Adam8, Plat, Nrg1, Bmper, Anxa2, So…
GO:2001244	positive regulation of intrinsic apoptotic signaling pathway	64	3	0.78	1821	0.04263	0.630796	0.04263	0.36857	S100a8, S100a9, Plscr1
GO:1901699	cellular response to nitrogen compound	627	13	7.59	1822	0.04278	0.632421	0.04278	0.369664	Col3a1, Sgk1, Col1a1, Sox9, Rab31, Thbs1, Il1b, Bcl2l1, Nucb2, Col4a1, Pkm, Rab8b, Rbm3
GO:0060560	developmental growth involved in morphogenesis	265	7	3.21	1824	0.04314	0.6328	0.04314	0.372162	Sox9, Ifrd1, Tnfrsf12a, Ngf, Tnc, Iqgap1, Nrg1
GO:2000146	negative regulation of cell motility	265	7	3.21	1825	0.04314	0.6328	0.04314	0.372162	Col3a1, Cd63, Thbs1, Serpine1, Adamts9, Nrg1, Timp1
GO:0097237	cellular response to toxic substance	158	5	1.91	1827	0.04353	0.6328	0.04353	0.374705	Tnfaip3, Anxa1, Lcn2, Hmox1, Apoa4
GO:0046887	positive regulation of hormone secretion	158	5	1.91	1828	0.04353	0.6328	0.04353	0.374705	Runx1, Clcf1, Spp1, Nucb2, Rab8b
GO:0043303	mast cell degranulation	48	6	0.58	359	0.04382	0.6328	2.4e-05	0.0010496	Fcer1g, Rac2, Fgr, Gab2, Il4ra, Hmox1
GO:0002279	mast cell activation involved in immune response	48	6	0.58	360	0.04382	0.6328	2.4e-05	0.0010496	Fcer1g, Rac2, Fgr, Gab2, Il4ra, Hmox1
GO:0002446	neutrophil mediated immunity	32	5	0.39	378	0.04406	0.6328	3.9e-05	0.00162438	Itgb2, Ace, Ptafr, Anxa3, Itgam
GO:0046636	negative regulation of alpha-beta T cell activation	35	4	0.42	579	0.04436	0.6328	0.00082	0.0222972	Anxa1, Cd44, Il4ra, Tarm1
GO:0071495	cellular response to endogenous stimulus	1243	28	15.05	618	0.04472	0.6328	0.00121	0.0307758	Col3a1, Sgk1, Ctgf, Ddit4, Ccl2, Col1a1, Sox9, Runx1, Sik1, Lrg1, Rab31, Anxa1, Thbs1, Cd44, Fbn1, Il1b, Bcl2l1, Ngf, Spp1, Serpine1, Nucb2, Iqgap1, Col4a2, Col4a1, Bmper, Pkm, Rab8b, Msn
GO:0090200	positive regulation of release of cytochrome c from mitochondria	28	2	0.34	1834	0.04492	0.6328	0.04492	0.382695	Mmp9, Plaur
GO:0006929	substrate-dependent cell migration	28	2	0.34	1835	0.04492	0.6328	0.04492	0.382695	Tnfrsf12a, Adam8
GO:0010758	regulation of macrophage chemotaxis	28	2	0.34	1836	0.04492	0.6328	0.04492	0.382695	Ccl2, Thbs1
GO:0010829	negative regulation of glucose transmembrane transport	28	2	0.34	1837	0.04492	0.6328	0.04492	0.382695	Ace, Il1b
GO:0045066	regulatory T cell differentiation	28	2	0.34	1838	0.04492	0.6328	0.04492	0.382695	Ctla2a, Cd44
GO:2000191	regulation of fatty acid transport	28	2	0.34	1839	0.04492	0.6328	0.04492	0.382695	Thbs1, Il1b
GO:0033574	response to testosterone	28	2	0.34	1840	0.04492	0.6328	0.04492	0.382695	Spp1, Msn
GO:0002577	regulation of antigen processing and presentation	28	2	0.34	1841	0.04492	0.6328	0.04492	0.382695	Slc11a1, Thbs1
GO:0071604	transforming growth factor beta production	28	2	0.34	1842	0.04492	0.6328	0.04492	0.382695	Cd24a, Thbs1
GO:0045742	positive regulation of epidermal growth factor receptor signaling pathway	28	2	0.34	1843	0.04492	0.6328	0.04492	0.382695	Mmp9, Plaur
GO:0045671	negative regulation of osteoclast differentiation	28	2	0.34	1844	0.04492	0.6328	0.04492	0.382695	Inpp5d, Fbn1
GO:0031623	receptor internalization	160	5	1.94	1850	0.04552	0.6328	0.04552	0.386215	Cxcr2, Fcer1g, Itgb2, Cd63, Rab31
GO:0006469	negative regulation of protein kinase activity	229	9	2.77	674	0.04564	0.6328	0.00198	0.0462509	Rgs2, Gadd45b, Tnfaip3, Irak3, Cdkn1a, Il1b, Fabp4, Mvp, Sorl1
GO:0032271	regulation of protein polymerization	213	6	2.58	1851	0.04566	0.6328	0.04566	0.386215	Rgs2, Sgk1, Nckap1l, Rac2, Ccl24, Arpc1b
GO:0030100	regulation of endocytosis	337	15	4.08	344	0.04585	0.6328	1.7e-05	0.000773549	Slc11a1, Fcgr3, Fcer1g, Cd63, Ccl2, Cd300lf, Lgals3, Nckap1l, Cd14, Il1b, Bcl2l1, Fgr, Serpine1, Mfge8, Anxa2
GO:0003333	amino acid transmembrane transport	66	3	0.8	1852	0.04601	0.6328	0.04601	0.386215	Slc7a8, Slc7a6, Slc6a8
GO:0032868	response to insulin	214	6	2.59	1854	0.04652	0.6328	0.04652	0.386215	Sgk1, Rab31, Il1b, Nucb2, Pkm, Rab8b
GO:0070486	leukocyte aggregation	16	7	0.19	118	0.04657	0.6328	3.7e-10	4.93668e-08	Rac2, Cd44, Il1b, S100a8, S100a9, Adam8, Msn
GO:0002448	mast cell mediated immunity	49	6	0.59	362	0.04670	0.6328	2.7e-05	0.00117104	Fcer1g, Rac2, Fgr, Gab2, Il4ra, Hmox1
GO:0061756	leukocyte adhesion to vascular endothelial cell	29	6	0.35	262	0.04677	0.6328	1.1e-06	6.56e-05	Selp, Itga4, Vcam1, Ptafr, Selplg, Itgam
GO:0002285	lymphocyte activation involved in immune response	197	11	2.39	370	0.04678	0.6328	3.0e-05	0.00127654	Slc11a1, Fcer1g, Tnfaip3, Lgals3, Lgals1, Clcf1, Anxa1, Apbb1ip, Clec4d, Clec4e, Il4ra
GO:0032989	cellular component morphogenesis	1276	30	15.45	508	0.04680	0.6328	0.00040	0.0123969	Map4k4, Sgk1, Ccl2, Ccl3, Ifrd1, Gm8399, Nckap1l, Gm22107, Rac2, Krt8, Heg1, Actg-ps1, Tnfrsf12a, Fermt3, Anxa1, Vim, Itga4, Cd44, Bcl2l1, S100a10, Ngf, Fgr, Ccl24, Iqgap1, Adam8, Tnfrsf23, Actg-ps1, Nrg1, Msn, Flna
GO:0033029	regulation of neutrophil apoptotic process	9	3	0.11	438	0.04724	0.6328	0.00014	0.00496432	Cxcr2, Anxa1, Cd44
GO:0033032	regulation of myeloid cell apoptotic process	34	4	0.41	571	0.04727	0.6328	0.00073	0.0200929	Cxcr2, Fcer1g, Anxa1, Cd44
GO:2000108	positive regulation of leukocyte apoptotic process	34	4	0.41	572	0.04727	0.6328	0.00073	0.0200929	Cd24a, Anxa1, Cd44, Adam8
GO:0051897	positive regulation of protein kinase B signaling	112	4	1.36	1857	0.04741	0.6328	0.04741	0.386215	Hbegf, Thbs1, Adam8, Nrg1
GO:0032874	positive regulation of stress-activated MAPK cascade	162	5	1.96	1858	0.04757	0.6328	0.04757	0.386215	Map4k4, Ctgf, Gadd45b, Il1b, Mid1
GO:0014004	microglia differentiation	4	1	0.05	1859	0.04757	0.6328	0.04757	0.386215	Itgam
GO:0014005	microglia development	4	1	0.05	1860	0.04757	0.6328	0.04757	0.386215	Itgam
GO:0033092	positive regulation of immature T cell proliferation in thymus	4	1	0.05	1861	0.04757	0.6328	0.04757	0.386215	Il1b
GO:2001137	positive regulation of endocytic recycling	4	1	0.05	1862	0.04757	0.6328	0.04757	0.386215	Sorl1
GO:0033026	negative regulation of mast cell apoptotic process	4	1	0.05	1863	0.04757	0.6328	0.04757	0.386215	Fcer1g
GO:0033030	negative regulation of neutrophil apoptotic process	4	1	0.05	1864	0.04757	0.6328	0.04757	0.386215	Cxcr2
GO:0060737	prostate gland morphogenetic growth	4	1	0.05	1865	0.04757	0.6328	0.04757	0.386215	Sox9
GO:0010286	heat acclimation	4	1	0.05	1866	0.04757	0.6328	0.04757	0.386215	Il1r1
GO:0006931	substrate-dependent cell migration, cell attachment to substrate	4	1	0.05	1867	0.04757	0.6328	0.04757	0.386215	Tnfrsf12a
GO:1903984	positive regulation of TRAIL-activated apoptotic signaling pathway	4	1	0.05	1868	0.04757	0.6328	0.04757	0.386215	Atf3
GO:2001205	negative regulation of osteoclast development	4	1	0.05	1869	0.04757	0.6328	0.04757	0.386215	Fbn1
GO:0010748	negative regulation of plasma membrane long-chain fatty acid transport	4	1	0.05	1870	0.04757	0.6328	0.04757	0.386215	Thbs1
GO:0045963	negative regulation of dopamine metabolic process	4	1	0.05	1871	0.04757	0.6328	0.04757	0.386215	Itgam
GO:0070574	cadmium ion transmembrane transport	4	1	0.05	1872	0.04757	0.6328	0.04757	0.386215	Slc11a1
GO:0045914	negative regulation of catecholamine metabolic process	4	1	0.05	1873	0.04757	0.6328	0.04757	0.386215	Itgam
GO:0043396	corticotropin-releasing hormone secretion	4	1	0.05	1874	0.04757	0.6328	0.04757	0.386215	Clcf1
GO:0043397	regulation of corticotropin-releasing hormone secretion	4	1	0.05	1875	0.04757	0.6328	0.04757	0.386215	Clcf1
GO:0038095	Fc-epsilon receptor signaling pathway	4	1	0.05	1876	0.04757	0.6328	0.04757	0.386215	Fcer1g
GO:0002351	serotonin production involved in inflammatory response	4	1	0.05	1877	0.04757	0.6328	0.04757	0.386215	Fcer1g
GO:0003415	chondrocyte hypertrophy	4	1	0.05	1878	0.04757	0.6328	0.04757	0.386215	Sox9
GO:0034124	regulation of MyD88-dependent toll-like receptor signaling pathway	4	1	0.05	1879	0.04757	0.6328	0.04757	0.386215	Cd300lf
GO:2000097	regulation of smooth muscle cell-matrix adhesion	4	1	0.05	1880	0.04757	0.6328	0.04757	0.386215	Serpine1
GO:0071335	hair follicle cell proliferation	4	1	0.05	1881	0.04757	0.6328	0.04757	0.386215	Runx1
GO:0043402	glucocorticoid mediated signaling pathway	4	1	0.05	1882	0.04757	0.6328	0.04757	0.386215	Sgk1
GO:0072197	ureter morphogenesis	4	1	0.05	1883	0.04757	0.6328	0.04757	0.386215	Sox9
GO:0002442	serotonin secretion involved in inflammatory response	4	1	0.05	1884	0.04757	0.6328	0.04757	0.386215	Fcer1g
GO:1900147	regulation of Schwann cell migration	4	1	0.05	1885	0.04757	0.6328	0.04757	0.386215	Vim
GO:0046013	regulation of T cell homeostatic proliferation	4	1	0.05	1886	0.04757	0.6328	0.04757	0.386215	Cd24a
GO:0072289	metanephric nephron tubule formation	4	1	0.05	1887	0.04757	0.6328	0.04757	0.386215	Sox9
GO:0042167	heme catabolic process	4	1	0.05	1888	0.04757	0.6328	0.04757	0.386215	Hmox1
GO:0097350	neutrophil clearance	4	1	0.05	1889	0.04757	0.6328	0.04757	0.386215	Anxa1
GO:0035022	positive regulation of Rac protein signal transduction	4	1	0.05	1890	0.04757	0.6328	0.04757	0.386215	Camk2d
GO:0072719	cellular response to cisplatin	4	1	0.05	1891	0.04757	0.6328	0.04757	0.386215	Hmox1
GO:2000304	positive regulation of ceramide biosynthetic process	4	1	0.05	1892	0.04757	0.6328	0.04757	0.386215	Smpd3
GO:0071724	response to diacyl bacterial lipopeptide	4	1	0.05	1893	0.04757	0.6328	0.04757	0.386215	Cd14
GO:0071726	cellular response to diacyl bacterial lipopeptide	4	1	0.05	1894	0.04757	0.6328	0.04757	0.386215	Cd14
GO:0038165	oncostatin-M-mediated signaling pathway	4	1	0.05	1895	0.04757	0.6328	0.04757	0.386215	Osmr
GO:2000410	regulation of thymocyte migration	4	1	0.05	1896	0.04757	0.6328	0.04757	0.386215	Adam8
GO:0048295	positive regulation of isotype switching to IgE isotypes	4	1	0.05	1897	0.04757	0.6328	0.04757	0.386215	Clcf1
GO:0034653	retinoic acid catabolic process	4	1	0.05	1898	0.04757	0.6328	0.04757	0.386215	Cyp26a1
GO:0046469	platelet activating factor metabolic process	4	1	0.05	1899	0.04757	0.6328	0.04757	0.386215	Pla2g7
GO:0048210	Golgi vesicle fusion to target membrane	4	1	0.05	1900	0.04757	0.6328	0.04757	0.386215	Rab8b
GO:0070093	negative regulation of glucagon secretion	4	1	0.05	1901	0.04757	0.6328	0.04757	0.386215	Nucb2
GO:0071503	response to heparin	4	1	0.05	1902	0.04757	0.6328	0.04757	0.386215	Sox9
GO:0071504	cellular response to heparin	4	1	0.05	1903	0.04757	0.6328	0.04757	0.386215	Sox9
GO:0033634	positive regulation of cell-cell adhesion mediated by integrin	4	1	0.05	1904	0.04757	0.6328	0.04757	0.386215	Cd24a
GO:0046149	pigment catabolic process	4	1	0.05	1905	0.04757	0.6328	0.04757	0.386215	Hmox1
GO:0060018	astrocyte fate commitment	4	1	0.05	1906	0.04757	0.6328	0.04757	0.386215	Sox9
GO:0036135	Schwann cell migration	4	1	0.05	1907	0.04757	0.6328	0.04757	0.386215	Vim
GO:0090074	negative regulation of protein homodimerization activity	4	1	0.05	1908	0.04757	0.6328	0.04757	0.386215	Itga4
GO:0016103	diterpenoid catabolic process	4	1	0.05	1909	0.04757	0.6328	0.04757	0.386215	Cyp26a1
GO:0032632	interleukin-3 production	4	1	0.05	1910	0.04757	0.6328	0.04757	0.386215	Slc11a1
GO:2000741	positive regulation of mesenchymal stem cell differentiation	4	1	0.05	1911	0.04757	0.6328	0.04757	0.386215	Sox9
GO:0006787	porphyrin-containing compound catabolic process	4	1	0.05	1912	0.04757	0.6328	0.04757	0.386215	Hmox1
GO:1902109	negative regulation of mitochondrial membrane permeability involved in apoptotic process	4	1	0.05	1913	0.04757	0.6328	0.04757	0.386215	Slc25a4
GO:1903797	positive regulation of inorganic anion transmembrane transport	4	1	0.05	1914	0.04757	0.6328	0.04757	0.386215	Ptafr
GO:1905031	regulation of membrane repolarization during cardiac muscle cell action potential	4	1	0.05	1915	0.04757	0.6328	0.04757	0.386215	Flna
GO:0006842	tricarboxylic acid transport	4	1	0.05	1916	0.04757	0.6328	0.04757	0.386215	Slc13a5
GO:0070366	regulation of hepatocyte differentiation	4	1	0.05	1917	0.04757	0.6328	0.04757	0.386215	Frzb
GO:0070358	actin polymerization-dependent cell motility	4	1	0.05	1918	0.04757	0.6328	0.04757	0.386215	Nckap1l
GO:0070384	Harderian gland development	4	1	0.05	1919	0.04757	0.6328	0.04757	0.386215	Sox9
GO:2000520	regulation of immunological synapse formation	4	1	0.05	1920	0.04757	0.6328	0.04757	0.386215	Lgals3
GO:0060375	regulation of mast cell differentiation	4	1	0.05	1921	0.04757	0.6328	0.04757	0.386215	Itgam
GO:0070318	positive regulation of G0 to G1 transition	4	1	0.05	1922	0.04757	0.6328	0.04757	0.386215	Ctgf
GO:2000503	positive regulation of natural killer cell chemotaxis	4	1	0.05	1923	0.04757	0.6328	0.04757	0.386215	Cxcl14
GO:0015746	citrate transport	4	1	0.05	1924	0.04757	0.6328	0.04757	0.386215	Slc13a5
GO:1903596	regulation of gap junction assembly	4	1	0.05	1925	0.04757	0.6328	0.04757	0.386215	Ace
GO:0071947	protein deubiquitination involved in ubiquitin-dependent protein catabolic process	4	1	0.05	1926	0.04757	0.6328	0.04757	0.386215	Tnfaip3
GO:2000660	negative regulation of interleukin-1-mediated signaling pathway	4	1	0.05	1927	0.04757	0.6328	0.04757	0.386215	Il1r2
GO:1904684	negative regulation of metalloendopeptidase activity	4	1	0.05	1928	0.04757	0.6328	0.04757	0.386215	Sorl1
GO:1903588	negative regulation of blood vessel endothelial cell proliferation involved in sprouting angiogenesi...	4	1	0.05	1929	0.04757	0.6328	0.04757	0.386215	Thbs1
GO:0060447	bud outgrowth involved in lung branching	4	1	0.05	1930	0.04757	0.6328	0.04757	0.386215	Tnc
GO:0045590	negative regulation of regulatory T cell differentiation	4	1	0.05	1931	0.04757	0.6328	0.04757	0.386215	Cd44
GO:0035582	sequestering of BMP in extracellular matrix	4	1	0.05	1932	0.04757	0.6328	0.04757	0.386215	Fbn1
GO:0090154	positive regulation of sphingolipid biosynthetic process	4	1	0.05	1933	0.04757	0.6328	0.04757	0.386215	Smpd3
GO:0035666	TRIF-dependent toll-like receptor signaling pathway	4	1	0.05	1934	0.04757	0.6328	0.04757	0.386215	Cd300lf
GO:0015691	cadmium ion transport	4	1	0.05	1935	0.04757	0.6328	0.04757	0.386215	Slc11a1
GO:0014012	peripheral nervous system axon regeneration	4	1	0.05	1936	0.04757	0.6328	0.04757	0.386215	Tnc
GO:0060279	positive regulation of ovulation	4	1	0.05	1937	0.04757	0.6328	0.04757	0.386215	Plat
GO:0035622	intrahepatic bile duct development	4	1	0.05	1938	0.04757	0.6328	0.04757	0.386215	Sox9
GO:0060221	retinal rod cell differentiation	4	1	0.05	1939	0.04757	0.6328	0.04757	0.386215	Sox9
GO:0051235	maintenance of location	388	9	4.7	1940	0.04759	0.6328	0.04759	0.386215	Soat1, Srgn, Fbn1, Il1b, Ngf, Camk2d, Msr1, Sorl1, Flna
GO:0072593	reactive oxygen species metabolic process	269	11	3.26	531	0.04771	0.6328	0.00047	0.0139092	Ctgf, Itgb2, Ddit4, Gpx3, Cdkn1a, Ier3, Thbs1, Il1b, Itgam, Smpd3, Apoa4
GO:0010633	negative regulation of epithelial cell migration	67	3	0.81	1941	0.04775	0.6328	0.04775	0.386495	Cd63, Thbs1, Adamts9
GO:0097194	execution phase of apoptosis	67	3	0.81	1942	0.04775	0.6328	0.04775	0.386495	Cd24a, Bcl2l1, Plscr1
GO:0036075	replacement ossification	29	2	0.35	1943	0.04787	0.6328	0.04787	0.386495	Col1a1, Mmp14
GO:0002827	positive regulation of T-helper 1 type immune response	29	2	0.35	1944	0.04787	0.6328	0.04787	0.386495	Slc11a1, Anxa1
GO:0032958	inositol phosphate biosynthetic process	29	2	0.35	1945	0.04787	0.6328	0.04787	0.386495	Plek, Ptafr
GO:0001958	endochondral ossification	29	2	0.35	1946	0.04787	0.6328	0.04787	0.386495	Col1a1, Mmp14
GO:0090103	cochlea morphogenesis	29	2	0.35	1947	0.04787	0.6328	0.04787	0.386495	Sox9, Frzb
GO:0070304	positive regulation of stress-activated protein kinase signaling cascade	163	5	1.97	1951	0.04861	0.642043	0.04861	0.392268	Map4k4, Ctgf, Gadd45b, Il1b, Mid1
GO:0010243	response to organonitrogen compound	836	16	10.12	1952	0.04876	0.643485	0.04876	0.393277	Col3a1, Fcer1g, Sgk1, Itgb2, Tnfaip3, Irak3, Col1a1, Sox9, Serpina3m, Rab31, Il1b, Bcl2l1, Nucb2, Col4a1, Pkm, Rab8b
GO:2001237	negative regulation of extrinsic apoptotic signaling pathway	97	8	1.17	356	0.04922	0.649011	2.4e-05	0.0010496	Tnfaip3, Lgals3, Itga6, Il1b, Bcl2l1, Serpine1, Tnfrsf23, Hmox1
GO:0048146	positive regulation of fibroblast proliferation	68	3	0.82	1953	0.04952	0.651594	0.04952	0.398387	Cdkn1a, Serpine1, Anxa2
GO:1903578	regulation of ATP metabolic process	68	3	0.82	1954	0.04952	0.651594	0.04952	0.398387	Ddit4, Ier3, Bcl2l1
GO:0061061	muscle structure development	769	22	9.31	465	0.04954	0.651594	0.00018	0.00609445	Col3a1, Btg2, Atf3, Btg1, Sox9, Ifrd1, Gm8399, Cxcl14, Mmp14, Lgals1, Gm22107, Krt8, Heg1, Actg-ps1, Sik1, Myof, Camk2d, Cd53, Il4ra, Actg-ps1, Nrg1, Slc25a4
GO:0043271	negative regulation of ion transport	164	5	1.99	1958	0.04966	0.652083	0.04966	0.399105	Ace, Thbs1, Mmp9, Il1b, Camk2d
GO:0051896	regulation of protein kinase B signaling	164	5	1.99	1959	0.04966	0.652083	0.04966	0.399105	Hbegf, Clcf1, Thbs1, Adam8, Nrg1
