# Supplementary material for: The G Protein-Coupled Bile Acid Receptor TGR5 (Gpbar1) Modulates Endothelin-1 Signaling in Liver
Source: Cells. 2019 Nov 19;8(11):1467. doi: 10.3390/cells8111467 (PMC6912679; doi:10.3390/cells8111467)
Supplement: Supplementary file 1 [file cells-08-01467-s001.zip › Suppl Table 1_differential genes LCA vs. chow_up.xlsx]

## Sheet: up
Gene.ID	Gene.symbol	Gene.name	logFC	P.Value	adj.P.Val
17491193	Saa3	serum amyloid A 3	5.52946	8.56491e-10	8.8529e-06
17414747	Orm2	orosomucoid 2	5.40441	1.51076e-09	1.24925e-05
17478195	Saa2	serum amyloid A 2	5.31416	3.2256e-08	7.34275e-05
17408897	Chil3	chitinase-like 3	5.17377	5.78674e-06	0.00100951
17383892	Lcn2	lipocalin 2	5.01994	2.63975e-09	1.53244e-05
17353747	Cd14	CD14 antigen	4.8378	1.31257e-07	0.000184243
17407412	Sprr1a	small proline-rich protein 1A	4.83762	5.76338e-09	2.64763e-05
17528249	Slc51b	solute carrier family 51, beta subunit	4.52558	1.03319e-05	0.00131843
17414738	Orm3	orosomucoid 3	4.45287	2.19428e-06	0.000677032
17491205	Saa1	serum amyloid A 1	4.28469	1.17986e-06	0.000511921
17326075	Retnlg	resistin like gamma	4.20969	1.34458e-06	0.000545009
17226327	Marco	macrophage receptor with collagenous structure	4.12129	4.41699e-10	6.08734e-06
17335467	Cdkn1a	cyclin-dependent kinase inhibitor 1A (P21)	3.78423	9.93755e-07	0.00045652
17549514	LOC102637129	protein S100-A11-like	3.62135	2.24872e-08	6.51091e-05
17229960	Apcs	serum amyloid P-component	3.61018	8.31963e-09	3.25344e-05
17449417	Sult1e1	sulfotransferase family 1E, member 1	3.60289	0.000648241	0.0142486
17518962	Anxa2	annexin A2	3.59168	3.90321e-07	0.000316428
17483577	Itgam	integrin alpha M	3.59134	3.47281e-05	0.00238115
17439830	Spp1	secreted phosphoprotein 1	3.55328	2.40035e-05	0.00201829
17399823	S100a8	S100 calcium binding protein A8 (calgranulin A)	3.53214	5.02752e-06	0.000936318
17266960	Ccl6	chemokine (C-C motif) ligand 6	3.52003	4.45326e-08	9.206e-05
17374488	Thbs1	thrombospondin 1	3.50316	3.0245e-05	0.00222838
17293006	Cxcl14	chemokine (C-X-C motif) ligand 14	3.49747	9.68544e-07	0.00045652
17337228	Ier3	immediate early response 3	3.40274	7.31522e-07	0.000420066
17212174	Il1r2	interleukin 1 receptor, type II	3.19995	3.61218e-06	0.000833233
17318020	Ly6d	lymphocyte antigen 6 complex, locus D	3.19516	1.19494e-06	0.000511921
17550474	A130040M12Rik	RIKEN cDNA A130040M12 gene	3.19003	5.76062e-05	0.00321905
17285225	Nid1	nidogen 1	3.14755	2.98406e-06	0.000756923
17453819	Serpine1	serine (or cysteine) peptidase inhibitor, clade E, member 1	3.13125	7.32135e-06	0.00114227
17218845	Selp	selectin, platelet	3.11258	6.89574e-06	0.00111263
17399812	S100a6	S100 calcium binding protein A6 (calcyclin)	3.08539	6.94298e-06	0.00111263
17533713	Timp1	tissue inhibitor of metalloproteinase 1	3.06634	1.58393e-05	0.00164956
17457158	Akr1b7	aldo-keto reductase family 1, member B7	2.97964	0.000822522	0.016919
17444961	Alox5ap	arachidonate 5-lipoxygenase activating protein	2.95815	9.13362e-07	0.000448168
17285244	Nid1	nidogen 1	2.95577	4.07139e-06	0.000850159
17503937	Mt2	metallothionein 2	2.95087	0.000946628	0.0184741
17267418	A130040M12Rik	RIKEN cDNA A130040M12 gene	2.88727	1.78803e-05	0.00174945
17254041	Ccl2	chemokine (C-C motif) ligand 2	2.86377	8.59067e-07	0.000448168
17394153	Slpi	secretory leukocyte peptidase inhibitor	2.81923	2.99676e-06	0.000756923
17407363	S100a9	S100 calcium binding protein A9 (calgranulin B)	2.77876	7.98204e-06	0.00118365
17338529	Btg3	B cell translocation gene 3	2.75283	1.34883e-05	0.00153438
17401066	Ngf	nerve growth factor	2.7244	1.13195e-05	0.00136444
17264835	Cd68	CD68 antigen	2.71931	3.37434e-08	7.34275e-05
17291767	Tubb2a	tubulin, beta 2A class IIA	2.7158	6.1969e-05	0.00336235
17332236	Runx1	runt related transcription factor 1	2.71049	2.59173e-05	0.00210108
17233226	Lilrb4	leukocyte immunoglobulin-like receptor, subfamily B, member 4	2.70228	5.95116e-06	0.00102096
17341540	Tnfrsf12a	tumor necrosis factor receptor superfamily, member 12a	2.67108	6.70581e-06	0.0011053
17245399	Irak3	interleukin-1 receptor-associated kinase 3	2.66642	3.14734e-06	0.000769981
17489399	Fxyd5	FXYD domain-containing ion transport regulator 5	2.65511	3.08988e-06	0.000760424
17233210	Gp49a	glycoprotein 49 A	2.63791	0.000218375	0.00717985
17417699	Gm12840	predicted gene 12840	2.62039	4.28682e-06	0.000863218
17357640	Ms4a4a	membrane-spanning 4-domains, subfamily A, member 4A	2.61358	4.16184e-05	0.00267607
17379606	Mmp9	matrix metallopeptidase 9	2.60475	2.68208e-05	0.00212633
17322113	Krt8	keratin 8	2.59883	6.1112e-07	0.000377612
17337796	Pla2g7	phospholipase A2, group VII (platelet-activating factor acetylhydrolase, plasma)	2.57381	6.88143e-07	0.000402409
17399995	S100a11	S100 calcium binding protein A11 (calgizzarin)	2.57135	2.62205e-06	0.000716777
17293242			2.57055	1.85545e-05	0.00178404
17501976	Isyna1	myo-inositol 1-phosphate synthase A1	2.56774	7.53716e-06	0.00116278
17510136	Ifi30	interferon gamma inducible protein 30	2.55214	2.61165e-08	6.74866e-05
17416212	1700024P16Rik	RIKEN cDNA 1700024P16 gene	2.54743	1.58493e-07	0.000203697
17265631	Slc13a5	solute carrier family 13 (sodium-dependent citrate transporter), member 5	2.54742	9.71319e-05	0.00443748
17490149	Cd33	CD33 antigen	2.54012	2.14209e-05	0.00191284
17512666	Smpd3	sphingomyelin phosphodiesterase 3, neutral	2.53345	5.52133e-07	0.000377612
17537081	Tlr13	toll-like receptor 13	2.5203	3.14889e-05	0.0022693
17293244			2.50935	0.000615678	0.0137969
17286354	Serpinb6b	serine (or cysteine) peptidase inhibitor, clade B, member 6b	2.50093	9.1423e-05	0.00431494
17219581	Tagln2	transgelin 2	2.5001	5.39172e-06	0.000973223
17315245	Krt18	keratin 18	2.48823	3.67345e-07	0.000303758
17322125			2.48656	2.41448e-06	0.000681965
17214142	Cxcr2	chemokine (C-X-C motif) receptor 2	2.48638	0.000114503	0.00491094
17470627	Clec4e	C-type lectin domain family 4, member e	2.48155	9.631e-05	0.00441977
17331589	Btg3	B cell translocation gene 3	2.47984	1.94623e-05	0.00183296
17518007	Pkm	pyruvate kinase, muscle	2.44884	3.82383e-06	0.000833954
17514553	Mmp8	matrix metallopeptidase 8	2.44319	0.000269921	0.008081
17238594	Cd63	CD63 antigen	2.44054	6.50427e-06	0.00109774
17418485	Csf3r	colony stimulating factor 3 receptor (granulocyte)	2.43718	6.56794e-05	0.00348493
17520315	Plscr1	phospholipid scramblase 1	2.43618	5.88897e-05	0.0032638
17474974	Plaur	plasminogen activator, urokinase receptor	2.43014	1.46224e-06	0.000545752
17266967	Ccl3	chemokine (C-C motif) ligand 3	2.42023	2.37579e-05	0.00201829
17434524	Abcb1a	ATP-binding cassette, sub-family B (MDR/TAP), member 1A	2.3845	0.000102333	0.00460389
17498323	Tnfrsf23	tumor necrosis factor receptor superfamily, member 23	2.37012	8.83589e-05	0.00421361
17482095	Nucb2	nucleobindin 2	2.36927	1.23915e-05	0.00146379
17212461	Col3a1	collagen, type III, alpha 1	2.36849	0.000171329	0.00615361
17291881	F13a1	coagulation factor XIII, A1 subunit	2.36042	0.00235038	0.0324805
17408960	Cd53	CD53 antigen	2.35832	2.36035e-06	0.000681965
17241032	Ddit4	DNA-damage-inducible transcript 4	2.32868	3.43305e-07	0.000300779
17326987	Mrap	melanocortin 2 receptor accessory protein	2.32623	0.000145179	0.00556812
17318950	Csf2rb2	colony stimulating factor 2 receptor, beta 2, low-affinity (granulocyte-macrophage)	2.31162	1.35626e-05	0.00153629
17285000	Klf6	Kruppel-like factor 6	2.30877	3.85259e-06	0.000833954
17352882	Gm7665	predicted pseudogene 7665	2.30332	7.80228e-05	0.00387887
17409649	Vcam1	vascular cell adhesion molecule 1	2.29691	7.86115e-08	0.000135425
17325324	Stfa2l1	stefin A2 like 1	2.29618	5.06875e-05	0.00300262
17393789	Tgm2	transglutaminase 2, C polypeptide	2.29454	9.27596e-06	0.00126591
17437611	Pgm1	phosphoglucomutase 1	2.27278	1.74868e-06	0.000628688
17462796	Clec4d	C-type lectin domain family 4, member d	2.26089	5.09458e-05	0.00301049
17232055	Sgk1	serum/glucocorticoid regulated kinase 1	2.25558	0.000428626	0.0108922
17343263	Sik1	salt inducible kinase 1	2.24757	2.0783e-06	0.000660981
17378799	Gm20412	predicted gene 20412	2.24325	2.40945e-05	0.00202066
17241409	Srgn	serglycin	2.24072	6.80571e-07	0.000402409
17288896	Gm8399	predicted gene 8399	2.23068	1.91838e-06	0.000644842
17414767	6330416G13Rik	RIKEN cDNA 6330416G13 gene	2.22407	7.58809e-07	0.000425881
17352985	B4galt6	UDP-Gal:betaGlcNAc beta 1,4-galactosyltransferase, polypeptide 6	2.2131	8.30242e-06	0.00121151
17388733	Cd44	CD44 antigen	2.20825	8.96116e-06	0.00125517
17549342	Scd2	stearoyl-Coenzyme A desaturase 2	2.1996	7.74137e-06	0.00117241
17544837	Serpina7	serine (or cysteine) peptidase inhibitor, clade A (alpha-1 antiproteinase, antitrypsin), member 7	2.18029	0.00127747	0.0221892
17492661	Iqgap1	IQ motif containing GTPase activating protein 1	2.17993	4.22849e-06	0.000856995
17234647	Itgb2	integrin beta 2	2.17365	2.14789e-06	0.000672761
17463781	Emp1	epithelial membrane protein 1	2.16036	6.15886e-05	0.0033461
17283556	Ifi27l2b	interferon, alpha-inducible protein 27 like 2B	2.1575	4.88334e-06	0.000930821
17426365	Tnc	tenascin C	2.15436	0.000453326	0.0113318
17283445	Lgmn	legumain	2.14965	1.15599e-07	0.000177017
17255260	Col1a1	collagen, type I, alpha 1	2.14844	0.000813526	0.0168002
17400486	Mtmr11	myotubularin related protein 11	2.14824	3.2284e-05	0.00229691
17290083	Emb	embigin	2.13461	0.000120576	0.00506574
17515238	AB124611	cDNA sequence AB124611	2.12632	1.90623e-07	0.000218925
17502573	Hmox1	heme oxygenase (decycling) 1	2.12212	3.84449e-06	0.000833954
17229658	Fcer1g	Fc receptor, IgE, high affinity I, gamma polypeptide	2.11648	1.14349e-06	0.000502952
17508609	Nrg1	neuregulin 1	2.11594	1.64337e-05	0.00167345
17227892	Prg4	proteoglycan 4 (megakaryocyte stimulating factor, articular superficial zone protein)	2.11458	7.97509e-07	0.000432547
17367055	Vim	vimentin	2.10552	3.15267e-05	0.0022693
17392572	Cd93	CD93 antigen	2.10397	3.4548e-07	0.000300779
17227764	Rgs2	regulator of G-protein signaling 2	2.07126	4.52058e-05	0.00280636
17257946	Sox9	SRY (sex determining region Y)-box 9	2.07005	7.30503e-05	0.0037104
17495839	Igsf6	immunoglobulin superfamily, member 6	2.06885	4.62165e-05	0.00284772
17414729	Orm1	orosomucoid 1	2.06072	8.65589e-09	3.25344e-05
17497525	Adam8	a disintegrin and metallopeptidase domain 8	2.05569	0.00119346	0.021223
17458439	Gpnmb	glycoprotein (transmembrane) nmb	2.05231	0.000558963	0.0129595
17221158	Mybl1	myeloblastosis oncogene-like 1	2.04686	0.000487196	0.0119376
17508938	Fgl1	fibrinogen-like protein 1	2.04218	2.96517e-09	1.53244e-05
17346749	Rab31	RAB31, member RAS oncogene family	2.0389	2.70315e-06	0.000717256
17478819	E030018B13Rik	RIKEN cDNA E030018B13 gene	2.03409	7.82435e-05	0.00387887
17293240			2.02811	9.18539e-05	0.00431697
17315743	Osmr	oncostatin M receptor	2.02501	1.7702e-05	0.00174945
17431181	Sh3bgrl3	SH3 domain binding glutamic acid-rich protein-like 3	2.00869	1.27086e-05	0.00148429
17525894	Sorl1	sortilin-related receptor, LDLR class A repeats-containing	2.00856	0.000279292	0.008254
17387305	Frzb	frizzled-related protein	2.00325	9.96731e-05	0.00451862
17320583	Cpne8	copine VIII	2.00253	1.68659e-07	0.000205094
17212138	Map4k4	mitogen-activated protein kinase kinase kinase kinase 4	2.00129	0.000147661	0.00562221
17254166	Slfn2	schlafen 2	1.99877	3.85484e-05	0.00252981
17486011			1.99501	9.72648e-07	0.00045652
17401833	Slc25a24	solute carrier family 25 (mitochondrial carrier, phosphate carrier), member 24	1.99436	2.98614e-05	0.00222838
17548358			1.99343	6.99484e-05	0.00361809
17548692			1.99343	6.99484e-05	0.00361809
17409130	Gstm3	glutathione S-transferase, mu 3	1.98246	0.00210229	0.0302012
17331429	Actg-ps1	actin, gamma, pseudogene 1	1.96522	9.20676e-07	0.000448168
17500992	Actg-ps1	actin, gamma, pseudogene 1	1.96522	9.20676e-07	0.000448168
17351465	Tubb6	tubulin, beta 6 class V	1.96281	8.59414e-05	0.00414615
17357671	Ms4a6c	membrane-spanning 4-domains, subfamily A, member 6C	1.95824	0.000549618	0.0128252
17344140	D17H6S56E-5	DNA segment, Chr 17, human D6S56E 5	1.9582	0.000251522	0.00777218
17516908	Apoa4	apolipoprotein A-IV	1.95722	6.85392e-05	0.00357346
17363407	Anxa1	annexin A1	1.95438	0.000107294	0.00474956
17210439			1.94909	0.00240429	0.0329593
17260761	Plek	pleckstrin	1.94809	5.00876e-05	0.00299259
17536364	Msn	moesin	1.94407	8.38982e-06	0.00121286
17254176	Slfn4	schlafen 4	1.93805	0.00102909	0.0194104
17548311	Edv	endogenous sequence related to the Duplan murine retrovirus	1.937	3.04972e-05	0.00222838
17548313	Edv	endogenous sequence related to the Duplan murine retrovirus	1.937	3.04972e-05	0.00222838
17548642	Edv	endogenous sequence related to the Duplan murine retrovirus	1.937	3.04972e-05	0.00222838
17548644	Edv	endogenous sequence related to the Duplan murine retrovirus	1.937	3.04972e-05	0.00222838
17263511	Rasd1	RAS, dexamethasone-induced 1	1.93686	3.2472e-07	0.000300779
17318875	Gm22107	predicted gene, 22107	1.92821	6.06748e-07	0.000377612
17212185	Il1r1	interleukin 1 receptor, type I	1.92464	5.24857e-06	0.000961396
17249036	Gfpt2	glutamine fructose-6-phosphate transaminase 2	1.9216	5.10425e-05	0.00301049
17419890	Il22ra1	interleukin 22 receptor, alpha 1	1.92153	0.000212163	0.00701047
17215309	Inpp5d	inositol polyphosphate-5-phosphatase D	1.92058	4.40696e-06	0.000880221
17271244	Slc16a6	solute carrier family 16 (monocarboxylic acid transporters), member 6	1.91402	0.000949703	0.0184866
17404091	Fabp4	fatty acid binding protein 4, adipocyte	1.91392	0.000409247	0.0105686
17416160	Gm12715	predicted gene 12715	1.91192	3.12708e-07	0.000300779
17439464	Anxa3	annexin A3	1.9112	0.000224908	0.00727475
17419287	Laptm5	lysosomal-associated protein transmembrane 5	1.9097	1.82203e-06	0.00063207
17526633	Gm10680	predicted gene 10680	1.90232	0.00290852	0.0374153
17547608			1.89356	2.63515e-06	0.000716777
17247208	Igfbp1	insulin-like growth factor binding protein 1	1.87662	0.00137934	0.0231542
17359088	Cyp26a1	cytochrome P450, family 26, subfamily a, polypeptide 1	1.87599	0.00171245	0.0266653
17354014	Prelid2	PRELI domain containing 2	1.87488	0.000129257	0.0052453
17471550	Olr1	oxidized low density lipoprotein (lectin-like) receptor 1	1.86915	0.00305692	0.0386432
17480312	Gab2	growth factor receptor bound protein 2-associated protein 2	1.867	0.000137268	0.00541219
17433040	Pgd	phosphogluconate dehydrogenase	1.86492	1.5555e-05	0.00163644
17200877			1.86287	0.000271466	0.00810379
17475542	Adck4	aarF domain containing kinase 4	1.85523	2.90448e-05	0.00220746
17400375	Ctss	cathepsin S	1.85366	1.6438e-05	0.00167345
17356194	Clcf1	cardiotrophin-like cytokine factor 1	1.85279	4.84442e-05	0.00292825
17492314	Mfge8	milk fat globule-EGF factor 8 protein	1.8517	5.87212e-05	0.00325883
17209793			1.83183	5.69103e-05	0.00320566
17331705	Adamts1	a disintegrin-like and metallopeptidase (reprolysin type) with thrombospondin type 1 motif, 1	1.83116	9.63302e-06	0.00127064
17398082	Tiparp	TCDD-inducible poly(ADP-ribose) polymerase	1.82973	2.68466e-05	0.00212633
17359689	Scd2	stearoyl-Coenzyme A desaturase 2	1.82859	3.69866e-05	0.0024625
17540027	Rbm3	RNA binding motif protein 3	1.8276	4.78093e-07	0.000346785
17364111	Ch25h	cholesterol 25-hydroxylase	1.81657	0.0025045	0.0337512
17362874	Ms4a8a	membrane-spanning 4-domains, subfamily A, member 8A	1.81572	4.85946e-05	0.00293306
17503942	Mt1	metallothionein 1	1.81556	0.00100896	0.019162
17528405	Rab8b	RAB8B, member RAS oncogene family	1.81162	1.07175e-05	0.00133919
17279404	Pld4	phospholipase D family, member 4	1.80908	2.24497e-06	0.000681965
17295266	Plp2	proteolipid protein 2	1.80357	0.000221041	0.00721875
17226346	Insig2	insulin induced gene 2	1.8029	3.76135e-05	0.00248424
17405670			1.79535	0.00214517	0.030635
17542588	Flna	filamin, alpha	1.78529	7.98974e-05	0.00393725
17499962	Plat	plasminogen activator, tissue	1.78468	0.000176307	0.00628862
17227089	Btg2	B cell translocation gene 2, anti-proliferative	1.78368	2.06077e-05	0.00188919
17203225			1.77909	0.00011688	0.00496652
17527505	1700017B05Rik	RIKEN cDNA 1700017B05 gene	1.77727	1.93413e-05	0.00182572
17219248	Adamts4	a disintegrin-like and metallopeptidase (reprolysin type) with thrombospondin type 1 motif, 4	1.7729	5.53168e-06	0.000973223
17207975			1.77176	0.00025889	0.00792289
17312759	Cyth4	cytohesin 4	1.77123	0.000229124	0.00732081
17548023	LOC102633627	tropomyosin alpha-4 chain-like	1.76759	1.21269e-05	0.00144492
17539898	Ccdc120	coiled-coil domain containing 120	1.76442	5.4727e-06	0.000973223
17391565	Il1b	interleukin 1 beta	1.76267	0.00209192	0.0300627
17431607	C1qb	complement component 1, q subcomponent, beta polypeptide	1.76205	2.79069e-07	0.000295849
17514495	Mmp12	matrix metallopeptidase 12	1.7559	0.0013356	0.0227745
17392991	Bcl2l1	BCL2-like 1	1.75514	3.67611e-06	0.000833233
17317486	Fam49b	family with sequence similarity 49, member B	1.75366	4.84172e-06	0.000930821
17220034	Sccpdh	saccharopine dehydrogenase (putative)	1.75291	7.49482e-06	0.00116147
17367536	Apbb1ip	amyloid beta (A4) precursor protein-binding, family B, member 1 interacting protein	1.75187	5.838e-05	0.00325221
17312829	Lgals1	lectin, galactose binding, soluble 1	1.75123	0.000231861	0.00738114
17203673			1.75074	0.000852535	0.017338
17548348			1.74264	4.49021e-07	0.000341527
17208183			1.74057	2.50045e-05	0.00205529
17234803	Cstb	cystatin B	1.73973	2.41604e-06	0.000681965
17520624	Rbp1	retinol binding protein 1, cellular	1.73968	0.000127879	0.00523008
17300279	Mmp14	matrix metallopeptidase 14 (membrane-inserted)	1.73931	3.74111e-06	0.000833954
17404209	Sirpb1b	signal-regulatory protein beta 1B	1.73763	0.000120273	0.00505867
17451437	Selplg	selectin, platelet (p-selectin) ligand	1.73477	0.00144296	0.0237876
17243525	Slc41a2	solute carrier family 41, member 2	1.73338	4.01841e-05	0.00261228
17227780	Rgs1	regulator of G-protein signaling 1	1.73202	0.00124669	0.0218593
17548850	Arpc1b	actin related protein 2/3 complex, subunit 1B	1.72669	1.46643e-05	0.0016041
17278321	Serpina3m	serine (or cysteine) peptidase inhibitor, clade A, member 3M	1.72238	6.79058e-07	0.000402409
17471541	Clec7a	C-type lectin domain family 7, member a	1.71697	0.000119334	0.00502429
17476364	Tyrobp	TYRO protein tyrosine kinase binding protein	1.71667	2.23615e-05	0.00196292
17308772	Lacc1	laccase (multicopper oxidoreductase) domain containing 1	1.7144	2.36098e-06	0.000681965
17507377	Col4a1	collagen, type IV, alpha 1	1.71286	0.000145093	0.00556812
17437558	Pcdh7	protocadherin 7	1.71029	0.000384821	0.0101664
17392568	Thbd	thrombomodulin	1.70688	6.05754e-05	0.00331282
17497713	Ifitm2	interferon induced transmembrane protein 2	1.70599	4.26799e-07	0.000332944
17203205			1.70483	9.02921e-05	0.00428111
17535607	Slc6a8	solute carrier family 6 (neurotransmitter transporter, creatine), member 8	1.70029	2.75834e-06	0.000717256
17438995			1.69072	0.000549674	0.0128252
17498962	Col4a2	collagen, type IV, alpha 2	1.68769	1.61383e-05	0.00166393
17362223	Fermt3	fermitin family homolog 3 (Drosophila)	1.68437	1.3607e-05	0.0015371
17204663			1.68249	1.97824e-07	0.000221055
17289372	Enc1	ectodermal-neural cortex 1	1.67577	0.000597931	0.0135347
17390879	Fbn1	fibrillin 1	1.67	0.000290151	0.00843147
17377666	Srxn1	sulfiredoxin 1 homolog (S. cerevisiae)	1.66947	0.000620498	0.0138664
17239597	Tnfaip3	tumor necrosis factor, alpha-induced protein 3	1.66846	0.000202344	0.0068071
17548998			1.66683	1.48719e-05	0.0016041
17235511	Gadd45b	growth arrest and DNA-damage-inducible 45 beta	1.66419	0.000471946	0.0116982
17229620	Fcgr3	Fc receptor, IgG, low affinity III	1.66391	0.000110141	0.00482204
17293238			1.66321	0.00302107	0.0383972
17388332	Creb3l1	cAMP responsive element binding protein 3-like 1	1.65963	3.32297e-05	0.00232862
17317637	Sla	src-like adaptor	1.65924	9.29388e-06	0.00126591
17315570	Nckap1l	NCK associated protein 1 like	1.6544	2.77614e-05	0.00215543
17214197	Slc11a1	solute carrier family 11 (proton-coupled divalent metal ion transporters), member 1	1.65254	2.38109e-05	0.00201829
17508850	Msr1	macrophage scavenger receptor 1	1.65199	1.36927e-06	0.000545009
17450319	Slc10a6	solute carrier family 10 (sodium/bile acid cotransporter family), member 6	1.64926	0.00011579	0.00495071
17203651			1.64164	1.81349e-06	0.00063207
17245223	Lyz2	lysozyme 2	1.64132	0.00109246	0.0200835
17453611	Ccl24	chemokine (C-C motif) ligand 24	1.64029	0.000252733	0.00779212
17208019			1.63853	0.000262392	0.00797714
17232235	Ctgf	connective tissue growth factor	1.63826	5.56927e-05	0.00315859
17469136	Adamts9	a disintegrin-like and metallopeptidase (reprolysin type) with thrombospondin type 1 motif, 9	1.63771	1.50119e-05	0.0016041
17346150	Lrg1	leucine-rich alpha-2-glycoprotein 1	1.63623	2.72748e-06	0.000717256
17482943	Il4ra	interleukin 4 receptor, alpha	1.63476	3.27333e-05	0.00231344
17257444	Ace	angiotensin I converting enzyme (peptidyl-dipeptidase A) 1	1.63357	7.12149e-05	0.00365308
17371800	Itga6	integrin alpha 6	1.63312	1.50536e-05	0.0016041
17499394			1.62729	6.37416e-05	0.00341751
17282868	Sptlc2	serine palmitoyltransferase, long chain base subunit 2	1.6253	3.56468e-07	0.000300779
17319037	Rac2	RAS-related C3 botulinum substrate 2	1.62518	2.72e-05	0.00213799
17233022	Cd24a	CD24a antigen	1.62167	0.00014027	0.00546604
17509617	Cpe	carboxypeptidase E	1.61981	0.0033156	0.0409327
17332568	Tmprss2	transmembrane protease, serine 2	1.61662	0.000108971	0.00478872
17450121	Plac8	placenta-specific 8	1.61521	5.11664e-06	0.000948643
17231033	Atf3	activating transcription factor 3	1.61483	1.88085e-05	0.00180427
17294738	Vcan	versican	1.61353	0.00138023	0.0231598
17280842	Ifrd1	interferon-related developmental regulator 1	1.61319	0.000772204	0.0161818
17203653			1.61288	2.19133e-08	6.51091e-05
17285559	Elmo1	engulfment and cell motility 1	1.61239	3.75893e-05	0.00248424
17236787	Btg1	B cell translocation gene 1, anti-proliferative	1.61014	0.00156562	0.0252108
17448782			1.60795	0.00230432	0.0320782
17372307	Itga4	integrin alpha 4	1.60699	6.11924e-07	0.000377612
17354367	Lox	lysyl oxidase	1.60461	0.00249922	0.033702
17515478	Bmper	BMP-binding endothelial regulator	1.6043	0.000129396	0.0052453
17547662	Gm5068	predicted gene 5068	1.60114	3.41179e-05	0.00236162
17242578	Ppap2c	phosphatidic acid phosphatase type 2C	1.59968	2.65418e-05	0.00212633
17306477	Slc7a8	solute carrier family 7 (cationic amino acid transporter, y+ system), member 8	1.59866	1.23529e-05	0.00146342
17271776	Cd300lf	CD300 antigen like family member F	1.59817	0.000187081	0.00651633
17343962	Cyp21a1	cytochrome P450, family 21, subfamily a, polypeptide 1	1.5957	0.00372906	0.0444317
17206383			1.59519	0.000176346	0.00628862
17228544	Soat1	sterol O-acyltransferase 1	1.59358	7.15778e-05	0.0036591
17210453			1.59211	0.00187066	0.0281246
17419483	Fgr	Gardner-Rasheed feline sarcoma viral (Fgr) oncogene homolog	1.58981	0.00116575	0.0209374
17404028	Tpd52	tumor protein D52	1.58535	6.90774e-06	0.00111263
17325069	Heg1	HEG homolog 1 (zebrafish)	1.58524	7.58668e-06	0.00116606
17353699	Hbegf	heparin-binding EGF-like growth factor	1.58507	0.00125533	0.0219638
17397750	Tm4sf4	transmembrane 4 superfamily member 4	1.58469	6.84918e-06	0.00111263
17364280	Myof	myoferlin	1.58348	0.000963179	0.0186261
17293362	Ctla2a	cytotoxic T lymphocyte-associated protein 2 alpha	1.5822	0.000876442	0.0176432
17480924	LOC102638993	uncharacterized LOC102638993	1.57696	9.2837e-06	0.00126591
17293247			1.57635	0.000726907	0.0154208
17299101	Ear2	eosinophil-associated, ribonuclease A family, member 2	1.57609	9.85725e-07	0.00045652
17301634	Loxl2	lysyl oxidase-like 2	1.57298	6.7685e-05	0.00355132
17400000	S100a10	S100 calcium binding protein A10 (calpactin)	1.57227	8.75279e-05	0.00418363
17299329	Lgals3	lectin, galactose binding, soluble 3	1.57065	4.1369e-06	0.000851259
17491026	Emp3	epithelial membrane protein 3	1.56782	0.000113114	0.00488746
17447835	Prom1	prominin 1	1.56781	0.00245149	0.0332874
17505069	Slc7a6	solute carrier family 7 (cationic amino acid transporter, y+ system), member 6	1.55765	0.000162673	0.00602125
17219053	Ildr2	immunoglobulin-like domain containing receptor 2	1.55496	2.89597e-05	0.00220746
17485510	Tarm1	T cell-interacting, activating receptor on myeloid cells 1	1.551	0.00233285	0.0323554
17546762	Mid1	midline 1	1.54752	0.000210653	0.00698991
17223069	Stk17b	serine/threonine kinase 17b (apoptosis-inducing)	1.54625	2.07848e-05	0.00188936
17357688	Ms4a6b	membrane-spanning 4-domains, subfamily A, member 6B	1.54552	0.00432024	0.0491796
17419437	Ptafr	platelet-activating factor receptor	1.5361	0.000939752	0.0183794
17398734	Cd5l	CD5 antigen-like	1.53211	2.14208e-05	0.00191284
17357810	Mpeg1	macrophage expressed gene 1	1.53006	3.54612e-05	0.00240351
17233384	Fabp7	fatty acid binding protein 7, brain	1.52955	4.60701e-07	0.000341527
17327909	Ppl	periplakin	1.52676	5.73371e-05	0.00321625
17210451			1.52662	4.00272e-06	0.000848679
17204753			1.52226	4.3889e-05	0.00276474
17419553	Map3k6	mitogen-activated protein kinase kinase kinase 6	1.52089	5.27917e-05	0.00306125
17367574	Gm25544	predicted gene, 25544	1.51775	2.97067e-05	0.00222838
17509171	Slc25a4	solute carrier family 25 (mitochondrial carrier, adenine nucleotide translocator), member 4	1.51718	6.07388e-05	0.00331737
17402438	Camk2d	calcium/calmodulin-dependent protein kinase II, delta	1.51663	0.000130634	0.00525496
17280760	Bzw2	basic leucine zipper and W2 domains 2	1.51611	0.000151473	0.00572454
17496514	Mvp	major vault protein	1.51419	3.44887e-07	0.000300779
17329063	Klhl6	kelch-like 6	1.50727	0.000447887	0.0112434
17272437	Rhbdf2	rhomboid 5 homolog 2 (Drosophila)	1.5065	2.36217e-08	6.51091e-05
17249787	Gpx3	glutathione peroxidase 3	1.50648	2.05449e-05	0.00188919
17205369			1.50563	0.00012789	0.00523008
17548315			1.50442	1.07048e-07	0.000170226
17360348	Dusp5	dual specificity phosphatase 5	1.50354	0.00107413	0.0199227
17210445			1.50335	0.00207274	0.0298803
17270703	Cyb561	cytochrome b-561	1.5029	2.39322e-06	0.000681965
17389481	Arhgap11a	Rho GTPase activating protein 11A	1.50264	0.000301172	0.00864718
17202651			1.50015	0.00109218	0.0200835
