# Supplementary material for: The G Protein-Coupled Bile Acid Receptor TGR5 (Gpbar1) Modulates Endothelin-1 Signaling in Liver
Source: Cells. 2019 Nov 19;8(11):1467. doi: 10.3390/cells8111467 (PMC6912679; doi:10.3390/cells8111467)
Supplement: Supplementary file 1 [file cells-08-01467-s001.zip › Suppl Tabl 4_GO enrichment LCA vs. chow_down.xlsx]

## Sheet: down
GO.ID	Term	Annotated	Significant	Expected	Rank in classic	elim	p.adj.elim	classic	p.adj.classic	genes
GO:0043651	linoleic acid metabolic process	10	3	0.1	129	0.00010	0.0828632	0.00010	0.013005	Ephx2, 17359327, Cyp2c54
GO:0016042	lipid catabolic process	300	25	2.92	26	0.00013	0.102336	2.4e-16	2.09813e-13	Hsd11b1, Lpin1, Ehhadh, Plcxd2, Eci1, Lipg, Slc27a2, Hao1, Aadac, Bdh2, Angptl3, Cyp7a1, Fabp1, Ces3a, Ces3b, Ces1b, Ces1d, Ces1e, Ces1f, Ces1g, Bco2, Acat1, Cyp1a2, Lipc, Acaa1b
GO:0010133	proline catabolic process to glutamate	3	2	0.03	139	0.00028	0.1968	0.00028	0.0333794	Prodh, Prodh2
GO:0002414	immunoglobulin transcytosis in epithelial cells	3	2	0.03	140	0.00028	0.1968	0.00028	0.0333794	Pigr, Cd300lg
GO:0046686	response to cadmium ion	33	4	0.32	141	0.00029	0.1968	0.00029	0.0334809	Haao, Sord, Cyp2a5, Cyp1a2
GO:0042178	xenobiotic catabolic process	14	3	0.14	146	0.00030	0.1968	0.00030	0.0334809	Ugt2b1, Acsl1, Acaa1b
GO:0006641	triglyceride metabolic process	98	10	0.95	56	0.00037	0.233011	4.1e-08	1.34412e-05	Lpin1, Scd1, Aadac, Angptl3, Slc27a5, Thrsp, Acsl1, Ces1g, Lipc, Rgn
GO:0019853	L-ascorbic acid biosynthetic process	4	2	0.04	162	0.00056	0.326542	0.00056	0.0561284	Gulo, Rgn
GO:0046449	creatinine metabolic process	4	2	0.04	163	0.00056	0.326542	0.00056	0.0561284	Ghr, Mme
GO:0010984	regulation of lipoprotein particle clearance	18	3	0.18	171	0.00066	0.371109	0.00066	0.0637163	Nr1h4, Lipg, Ces1g
GO:0016999	antibiotic metabolic process	123	10	1.2	62	0.00070	0.380028	3.5e-07	0.000101993	Aldh3a2, Aspa, Akr1c14, Akr1c19, 17284965, Akr1c20, Ghr, Adh4, Ugt2b1, Cyp1a2
GO:0006693	prostaglandin metabolic process	43	4	0.42	174	0.00080	0.391472	0.00080	0.075382	Akr1c14, Akr1c19, 17284965, Akr1c20
GO:0045923	positive regulation of fatty acid metabolic process	44	4	0.43	177	0.00087	0.391472	0.00087	0.0804284	Ppara, Mlxipl, Fabp1, Rgn
GO:0019626	short-chain fatty acid catabolic process	5	2	0.05	182	0.00092	0.391472	0.00092	0.0804284	Ces1d, Ces1f
GO:0001561	fatty acid alpha-oxidation	5	2	0.05	183	0.00092	0.391472	0.00092	0.0804284	Slc27a2, Hao1
GO:0006549	isoleucine metabolic process	5	2	0.05	184	0.00092	0.391472	0.00092	0.0804284	Ghr, Acat1
GO:0052695	cellular glucuronidation	5	2	0.05	185	0.00092	0.391472	0.00092	0.0804284	Ugt2b1, Ugt2a3
GO:0044539	long-chain fatty acid import	5	2	0.05	186	0.00092	0.391472	0.00092	0.0804284	Slc27a2, Acsl1
GO:0006600	creatine metabolic process	5	2	0.05	187	0.00092	0.391472	0.00092	0.0804284	Gamt, Ghr
GO:0090207	regulation of triglyceride metabolic process	46	4	0.45	189	0.00103	0.41328	0.00103	0.0890554	Aadac, Thrsp, Ces1g, Rgn
GO:0001523	retinoid metabolic process	46	4	0.45	190	0.00103	0.41328	0.00103	0.0890554	Rdh16, Adh4, Retsat, Bco2
GO:0006633	fatty acid biosynthetic process	132	8	1.28	116	0.00105	0.41328	4.6e-05	0.00670237	Pecr, Elovl3, Scd1, Mlxipl, Acsm5, Acsm3, Lipc, Rgn
GO:0032787	monocarboxylic acid metabolic process	564	55	5.48	6	0.00109	0.41856	< 1e-30		Pecr, Rdh16, Nr1h4, Gck, Aspa, Lpin1, Akr1c14, Akr1c19, 17284965, Akr1c20, Ephx2, Ppara, Ghr, Ehhadh, Nit2, Eci1, Cyp4f14, Cyp2c37, 17359327, Elovl3, Cyp2c38, Cyp2c67, Cyp2c68, 17364426, Cyp2c69, Cyp2c54, Cyp2c44, Scd1, Slc27a2, Hao1, Pklr, Bdh2, Cyp7b1, Angptl3, Cyp4a10, Cyp7a1, Mlxipl, Ugt2b1, Ugt2a3, Fabp1, Cyp2a4, Cyp2a5, Cyp2f2, Acsm5, Acsm3, Slc27a5, Acsl1, Ces1d, Ces1f, Bco2, Acat1, Cyp1a2…
GO:0006706	steroid catabolic process	22	3	0.21	194	0.00122	0.457326	0.00122	0.102117	Hsd11b1, Cyp7a1, Cyp1a2
GO:0034382	chylomicron remnant clearance	6	2	0.06	200	0.00138	0.482816	0.00138	0.109675	Ces1g, Lipc
GO:0006559	L-phenylalanine catabolic process	6	2	0.06	201	0.00138	0.482816	0.00138	0.109675	Pah, Hgd
GO:0006642	triglyceride mobilization	6	2	0.06	202	0.00138	0.482816	0.00138	0.109675	Lpin1, Slc27a5
GO:0030539	male genitalia development	24	3	0.23	211	0.00158	0.540772	0.00158	0.122477	Srd5a1, Tbx3, Ar
GO:0006730	one-carbon metabolic process	34	6	0.33	72	0.00171	0.560486	8.5e-07	0.000208994	Shmt1, Mthfd1, Sardh, Car3, Car1, Car5a
GO:0001676	long-chain fatty acid metabolic process	94	17	0.91	20	0.00173	0.560486	3.6e-17	4.7208e-14	Ephx2, Cyp4f14, Cyp2c37, 17359327, Cyp2c38, Cyp2c67, Cyp2c68, 17364426, Cyp2c69, Cyp2c54, Cyp2c44, Slc27a2, Cyp2a4, Cyp2a5, Cyp2f2, Slc27a5, Acsl1
GO:0015721	bile acid and bile salt transport	25	3	0.24	216	0.00178	0.560486	0.00178	0.13402	Slc10a5, Slco1b2, Slco1a1
GO:0050996	positive regulation of lipid catabolic process	25	3	0.24	217	0.00178	0.560486	0.00178	0.13402	Aadac, Angptl3, Fabp1
GO:0009407	toxin catabolic process	7	2	0.07	219	0.00191	0.567378	0.00191	0.138506	Gsta3, Acaa1b
GO:0046950	cellular ketone body metabolic process	7	2	0.07	220	0.00191	0.567378	0.00191	0.138506	Slc27a5, Acat1
GO:0009804	coumarin metabolic process	7	2	0.07	221	0.00191	0.567378	0.00191	0.138506	Cyp2a4, Cyp2a5
GO:0046434	organophosphate catabolic process	202	10	1.96	104	0.00218	0.635591	3.0e-05	0.00487816	Gck, Ppara, Nudt12, Upp2, Pklr, Angptl3, Mlxipl, Pon1, Nudt7, Lipc
GO:0055091	phospholipid homeostasis	8	2	0.08	233	0.00254	0.727087	0.00254	0.175305	Lipg, Angptl3
GO:0034308	primary alcohol metabolic process	33	6	0.32	71	0.00292	0.820937	7.0e-07	0.000174844	Pecr, Aldh3a2, Cmah, Hao1, Adh4, Retsat
GO:0009755	hormone-mediated signaling pathway	198	8	1.93	173	0.00315	0.832908	0.00074	0.0705736	Nr1i3, Nr1h4, Prlr, Ppara, Ghr, Cyp7b1, Acsl1, Ar
GO:0009113	purine nucleobase biosynthetic process	9	2	0.09	239	0.00324	0.832908	0.00324	0.216956	Shmt1, Mthfd1
GO:1902224	ketone body metabolic process	9	2	0.09	240	0.00324	0.832908	0.00324	0.216956	Slc27a5, Acat1
GO:0071493	cellular response to UV-B	9	2	0.09	241	0.00324	0.832908	0.00324	0.216956	Mme, Hyal1
GO:0046113	nucleobase catabolic process	9	2	0.09	242	0.00324	0.832908	0.00324	0.216956	Aox3, Dpys
GO:0015850	organic hydroxy compound transport	225	10	2.19	120	0.00328	0.832908	7.5e-05	0.0105375	Pgap1, Syt1, Gck, Lipg, Slc10a5, Slco1b2, Pon1, Slco1a1, Lipc, Maob
GO:1901607	alpha-amino acid biosynthetic process	65	5	0.63	156	0.00345	0.862171	0.00043	0.0457195	Pah, Gamt, Shmt1, Mthfd1, Otc
GO:0000038	very long-chain fatty acid metabolic process	32	3	0.31	246	0.00365	0.8979	0.00365	0.241329	Elovl3, Slc27a2, Slc27a5
GO:0046464	acylglycerol catabolic process	33	3	0.32	248	0.00399	0.958953	0.00399	0.259449	Aadac, Ces1d, Lipc
GO:0015937	coenzyme A biosynthetic process	10	2	0.1	251	0.00402	0.958953	0.00402	0.260324	Pank1, Acat1
GO:0044283	small molecule biosynthetic process	658	33	6.4	30	0.00433	1	1.0e-14	7.15273e-12	Pecr, Pah, Rdh16, Gamt, Nr1h4, Gck, Shmt1, Mthfd1, Gulo, Ppara, Csad, Nudt12, Haao, Elovl3, Scd1, Upp2, Sord, Slc27a2, Pklr, Cyp7b1, Cyp7a1, Mlxipl, Acsm5, Acsm3, Slc27a5, Nudt7, Ces1d, Car5a, Hyal1, Acat1, Lipc, Otc, Rgn
GO:0070328	triglyceride homeostasis	34	3	0.33	252	0.00435	1	0.00435	0.279394	Nr1h4, Angptl3, Lipc
GO:0019432	triglyceride biosynthetic process	35	3	0.34	254	0.00472	1	0.00472	0.301927	Lpin1, Thrsp, Rgn
GO:0000050	urea cycle	11	2	0.11	255	0.00489	1	0.00489	0.307796	Cebpa, Otc
GO:0070857	regulation of bile acid biosynthetic process	11	2	0.11	256	0.00489	1	0.00489	0.307796	Nr1h4, Cyp7a1
GO:0034375	high-density lipoprotein particle remodeling	11	2	0.11	257	0.00489	1	0.00489	0.307796	Lipg, Lipc
GO:0006081	cellular aldehyde metabolic process	71	4	0.69	260	0.00508	1	0.00508	0.317218	Hsd11b1, Aldh3a2, Adh4, Bco2
GO:0006631	fatty acid metabolic process	385	43	3.74	8	0.00529	1	< 1e-30		Pecr, Lpin1, Akr1c14, Akr1c19, 17284965, Akr1c20, Ephx2, Ppara, Ghr, Ehhadh, Eci1, Cyp4f14, Cyp2c37, 17359327, Elovl3, Cyp2c38, Cyp2c67, Cyp2c68, 17364426, Cyp2c69, Cyp2c54, Cyp2c44, Scd1, Slc27a2, Hao1, Bdh2, Angptl3, Cyp4a10, Mlxipl, Fabp1, Cyp2a4, Cyp2a5, Cyp2f2, Acsm5, Acsm3, Slc27a5, Acsl1, Ces1d, Ces1f, Acat1, Lipc, Acaa1b, Rgn
GO:0006778	porphyrin-containing compound metabolic process	37	3	0.36	261	0.00552	1	0.00552	0.340638	Cyp2a5, Cyp1a2, Alas2
GO:0006739	NADP metabolic process	37	3	0.36	262	0.00552	1	0.00552	0.340638	Hsd11b1, Gck, Nudt12
GO:0016052	carbohydrate catabolic process	135	9	1.31	95	0.00556	1	7.1e-06	0.0012842	Hsd11b1, Gck, Ppara, Galm, Sord, Pklr, Amy1, Mlxipl, Dhdh
GO:0034754	cellular hormone metabolic process	95	9	0.92	63	0.00571	1	3.8e-07	0.00010678	Rdh16, Akr1c14, Akr1c19, 17284965, Akr1c20, Srd5a1, Adh4, Retsat, Bco2
GO:0010889	regulation of sequestering of triglyceride	12	2	0.12	265	0.00583	1	0.00583	0.348825	Fitm1, Ppara
GO:0009071	serine family amino acid catabolic process	12	2	0.12	266	0.00583	1	0.00583	0.348825	Shmt1, Csad
GO:0045945	positive regulation of transcription by RNA polymerase III	12	2	0.12	267	0.00583	1	0.00583	0.348825	Cebpa, Ar
GO:0006637	acyl-CoA metabolic process	79	6	0.77	131	0.00656	1	0.00012	0.0152284	Ehhadh, Acsm5, Acsm3, Nudt7, Ces1d, Acat1
GO:0010226	response to lithium ion	13	2	0.13	276	0.00684	1	0.00684	0.391397	Pklr, Cebpa
GO:0070050	neuron cellular homeostasis	13	2	0.13	277	0.00684	1	0.00684	0.391397	Haao, Fggy
GO:0055089	fatty acid homeostasis	13	2	0.13	278	0.00684	1	0.00684	0.391397	Nr1h4, Mlxipl
GO:0030497	fatty acid elongation	13	2	0.13	279	0.00684	1	0.00684	0.391397	Pecr, Elovl3
GO:0044282	small molecule catabolic process	306	30	2.98	11	0.00717	1	1.9e-21	9.96613e-18	Pah, Afmid, Shmt1, Lpin1, Csad, Hgd, Prodh, Ehhadh, Eci1, Galm, Sord, Slc27a2, Sardh, Hao1, Bdh2, Adh4, Uox, Cyp7a1, Fabp1, Pon1, Prodh2, Dhdh, Aadat, Ido2, Ces1d, Ces1f, Hyal1, Acat1, Acaa1b, Otc
GO:0043650	dicarboxylic acid biosynthetic process	14	2	0.14	288	0.00793	1	0.00793	0.413389	Mthfd1, Haao
GO:0006107	oxaloacetate metabolic process	14	2	0.14	289	0.00793	1	0.00793	0.413389	Ghr, Nit2
GO:0046337	phosphatidylethanolamine metabolic process	14	2	0.14	290	0.00793	1	0.00793	0.413389	Cmah, Lipc
GO:0015747	urate transport	14	2	0.14	291	0.00793	1	0.00793	0.413389	Slc22a28, 17362430
GO:0042537	benzene-containing compound metabolic process	22	5	0.21	78	0.00886	1	1.9e-06	0.00042712	Afmid, Ugt2b1, Aadat, Ido2, Acaa1b
GO:0019439	aromatic compound catabolic process	475	20	4.62	57	0.00888	1	4.6e-08	1.47726e-05	Aox3, Pah, Afmid, Gck, Ephx2, Ppara, Hgd, Nudt12, Upp2, Pklr, Uox, Dnase2b, Mlxipl, Ugt2b1, Pon1, Aadat, Nudt7, Ido2, Acaa1b, Rgn
GO:0006144	purine nucleobase metabolic process	24	4	0.23	121	0.00894	1	7.9e-05	0.0110013	Aox3, Shmt1, Mthfd1, Uox
GO:0006968	cellular defense response	15	2	0.15	298	0.00909	1	0.00909	0.413389	Clec2h, Clec2d
GO:0060736	prostate gland growth	15	2	0.15	299	0.00909	1	0.00909	0.413389	Prlr, Ar
GO:0050872	white fat cell differentiation	15	2	0.15	300	0.00909	1	0.00909	0.413389	Scd1, Cebpa
GO:0045821	positive regulation of glycolytic process	15	2	0.15	301	0.00909	1	0.00909	0.413389	Gck, Mlxipl
GO:0006534	cysteine metabolic process	15	2	0.15	302	0.00909	1	0.00909	0.413389	Mthfd1, Csad
GO:0019290	siderophore biosynthetic process	1	1	0.01	307	0.00972	1	0.00972	0.413389	Bdh2
GO:0071693	protein transport within extracellular region	1	1	0.01	308	0.00972	1	0.00972	0.413389	Afm
GO:0016121	carotene catabolic process	1	1	0.01	309	0.00972	1	0.00972	0.413389	Bco2
GO:0071615	oxidative deethylation	1	1	0.01	310	0.00972	1	0.00972	0.413389	Cyp1a2
GO:0038185	intracellular bile acid receptor signaling pathway	1	1	0.01	311	0.00972	1	0.00972	0.413389	Nr1h4
GO:0018979	trichloroethylene metabolic process	1	1	0.01	312	0.00972	1	0.00972	0.413389	Cyp2f2
GO:1901053	sarcosine catabolic process	1	1	0.01	313	0.00972	1	0.00972	0.413389	Sardh
GO:0042412	taurine biosynthetic process	1	1	0.01	314	0.00972	1	0.00972	0.413389	Csad
GO:0031651	negative regulation of heat generation	1	1	0.01	315	0.00972	1	0.00972	0.413389	Arrdc3
GO:0015938	coenzyme A catabolic process	1	1	0.01	316	0.00972	1	0.00972	0.413389	Nudt7
GO:0002539	prostaglandin production involved in inflammatory response	1	1	0.01	317	0.00972	1	0.00972	0.413389	Ephx2
GO:0034354	'de novo' NAD biosynthetic process from tryptophan	1	1	0.01	318	0.00972	1	0.00972	0.413389	Haao
GO:0060520	activation of prostate induction by androgen receptor signaling pathway	1	1	0.01	319	0.00972	1	0.00972	0.413389	Ar
GO:1904482	cellular response to tetrahydrofolate	1	1	0.01	320	0.00972	1	0.00972	0.413389	Shmt1
GO:1903629	positive regulation of dUTP diphosphatase activity	1	1	0.01	321	0.00972	1	0.00972	0.413389	Rgn
GO:1903611	negative regulation of calcium-dependent ATPase activity	1	1	0.01	322	0.00972	1	0.00972	0.413389	Rgn
GO:1903634	negative regulation of leucine-tRNA ligase activity	1	1	0.01	323	0.00972	1	0.00972	0.413389	Rgn
GO:0003167	atrioventricular bundle cell differentiation	1	1	0.01	324	0.00972	1	0.00972	0.413389	Tbx3
GO:0019628	urate catabolic process	1	1	0.01	325	0.00972	1	0.00972	0.413389	Uox
GO:1902860	propionyl-CoA biosynthetic process	1	1	0.01	326	0.00972	1	0.00972	0.413389	Acat1
GO:0042843	D-xylose catabolic process	1	1	0.01	327	0.00972	1	0.00972	0.413389	Dhdh
GO:0009820	alkaloid metabolic process	1	1	0.01	328	0.00972	1	0.00972	0.413389	Cyp1a2
GO:1905695	positive regulation of phosphatidic acid biosynthetic process	1	1	0.01	329	0.00972	1	0.00972	0.413389	Nr1h4
GO:0034255	regulation of urea metabolic process	1	1	0.01	330	0.00972	1	0.00972	0.413389	Nr1h4
GO:0001080	nitrogen catabolite activation of transcription from RNA polymerase II promoter	1	1	0.01	331	0.00972	1	0.00972	0.413389	Nr1h4
GO:0051160	L-xylitol catabolic process	1	1	0.01	332	0.00972	1	0.00972	0.413389	Sord
GO:0098746	fast, calcium ion-dependent exocytosis of neurotransmitter	1	1	0.01	333	0.00972	1	0.00972	0.413389	Syt1
GO:0006593	ornithine catabolic process	1	1	0.01	334	0.00972	1	0.00972	0.413389	Otc
GO:0006571	tyrosine biosynthetic process	1	1	0.01	335	0.00972	1	0.00972	0.413389	Pah
GO:0046296	glycolate catabolic process	1	1	0.01	336	0.00972	1	0.00972	0.413389	Hao1
GO:0006062	sorbitol catabolic process	1	1	0.01	337	0.00972	1	0.00972	0.413389	Sord
GO:0046272	stilbene catabolic process	1	1	0.01	338	0.00972	1	0.00972	0.413389	Ephx2
GO:0045957	negative regulation of complement activation, alternative pathway	1	1	0.01	339	0.00972	1	0.00972	0.413389	Susd4
GO:2001250	positive regulation of ammonia assimilation cycle	1	1	0.01	340	0.00972	1	0.00972	0.413389	Nr1h4
GO:0045959	negative regulation of complement activation, classical pathway	1	1	0.01	341	0.00972	1	0.00972	0.413389	Susd4
GO:0072366	regulation of cellular ketone metabolic process by positive regulation of transcription from RNA pol...	1	1	0.01	342	0.00972	1	0.00972	0.413389	Ppara
GO:0019102	male somatic sex determination	1	1	0.01	343	0.00972	1	0.00972	0.413389	Ar
GO:0045792	negative regulation of cell size	16	2	0.16	381	0.01032	1	0.01032	0.433055	Deptor, Deptor
GO:0009070	serine family amino acid biosynthetic process	16	2	0.16	382	0.01032	1	0.01032	0.433055	Shmt1, Mthfd1
GO:0050873	brown fat cell differentiation	47	3	0.46	384	0.01074	1	0.01074	0.448288	Scd1, Cebpa, Nudt7
GO:0042447	hormone catabolic process	17	2	0.17	390	0.01163	1	0.01163	0.47535	Hsd11b1, Acaa1b
GO:0051186	cofactor metabolic process	485	32	4.72	19	0.01259	1	1.1e-17	1.5736e-14	Hsd11b1, Pah, Gamt, Gck, Shmt1, Mthfd1, Akr1c14, Akr1c19, 17284965, Akr1c20, Gulo, Ppara, Ghr, Ehhadh, Nudt12, Haao, Pank1, Sardh, Pklr, Bdh2, Adh4, Mlxipl, Cyp2a5, Acsm5, Acsm3, Aadat, Nudt7, Ces1d, Acat1, Cyp1a2, Rgn, Alas2
GO:0019319	hexose biosynthetic process	93	4	0.9	395	0.01295	1	0.01295	0.525882	Gck, Ppara, Sord, Car5a
GO:0042572	retinol metabolic process	18	2	0.18	396	0.01300	1	0.01300	0.525882	Adh4, Retsat
GO:0010876	lipid localization	372	15	3.62	85	0.01337	1	4.0e-06	0.000796514	Abca8a, 1110057K04Rik, Fitm1, Ppara, Lipg, Slc27a2, Slc10a5, Angptl3, Fabp1, Slco1b2, Pon1, Slco1a1, Slc27a5, Acsl1, Lipc
GO:0046364	monosaccharide biosynthetic process	99	6	0.96	155	0.01350	1	0.00042	0.04496	Gck, Gulo, Ppara, Sord, Car5a, Rgn
GO:0046835	carbohydrate phosphorylation	19	2	0.18	403	0.01443	1	0.01443	0.569099	Gck, Fggy
GO:0006103	2-oxoglutarate metabolic process	19	2	0.18	404	0.01443	1	0.01443	0.569099	Ghr, Aadat
GO:0046321	positive regulation of fatty acid oxidation	19	2	0.18	405	0.01443	1	0.01443	0.569099	Ppara, Fabp1
GO:0015813	L-glutamate transmembrane transport	19	2	0.18	406	0.01443	1	0.01443	0.569099	Slc17a8, Slc1a2
GO:0008202	steroid metabolic process	284	26	2.76	18	0.01518	1	5.7e-18	8.96952e-15	Hsd11b1, Nr1h4, Hsd17b6, Serpina6, Akr1c14, Akr1c19, 17284965, Akr1c20, Srd5a1, Ephx2, Scd1, Slc27a2, Cyp7b1, Hsd3b5, Hsd3b2, Hsd3b3, Angptl3, Cyp7a1, Pon1, Cebpa, Slc27a5, Ces1d, Sdr42e1, Acat1, Cyp1a2, Lipc
GO:0030540	female genitalia development	20	2	0.19	413	0.01594	1	0.01594	0.605552	Srd5a1, Tbx3
GO:0044130	negative regulation of growth of symbiont in host	20	2	0.19	414	0.01594	1	0.01594	0.605552	Mbl2, Scd1
GO:0051156	glucose 6-phosphate metabolic process	20	2	0.19	415	0.01594	1	0.01594	0.605552	Hsd11b1, Gck
GO:0044126	regulation of growth of symbiont in host	21	2	0.2	426	0.01750	1	0.01750	0.625239	Mbl2, Scd1
GO:0009636	response to toxic substance	348	10	3.38	229	0.01797	1	0.00225	0.160208	Gsta3, Ephx2, Ppara, Fabp1, Pon1, Inmt, Cyp2f2, Ces1d, Acaa1b, Rgn
GO:0010907	positive regulation of glucose metabolic process	57	3	0.55	428	0.01805	1	0.01805	0.625239	Gck, Ppara, Rgn
GO:1901361	organic cyclic compound catabolic process	503	26	4.89	37	0.01807	1	4.4e-12	2.38753e-09	Gsta3, Aox3, Hsd11b1, Pah, Afmid, Gck, Ephx2, Ppara, Dpys, Hgd, Prodh, Nudt12, Upp2, Pklr, Uox, Dnase2b, Cyp7a1, Mlxipl, Ugt2b1, Prodh2, Aadat, Nudt7, Ido2, Cyp1a2, Acaa1b, Rgn
GO:0042445	hormone metabolic process	202	13	1.96	58	0.01825	1	9.8e-08	3.08426e-05	Hsd11b1, Rdh16, Serpina6, Akr1c14, Akr1c19, 17284965, Akr1c20, Srd5a1, Adh4, Dio1, Retsat, Bco2, Acaa1b
GO:0070542	response to fatty acid	58	3	0.56	429	0.01891	1	0.01891	0.625239	Nr1h4, Scd1, P2ry4
GO:0034383	low-density lipoprotein particle clearance	22	2	0.21	432	0.01913	1	0.01913	0.625239	Nr1h4, Lipc
GO:0044146	negative regulation of growth of symbiont involved in interaction with host	22	2	0.21	433	0.01913	1	0.01913	0.625239	Mbl2, Scd1
GO:0042573	retinoic acid metabolic process	22	2	0.21	434	0.01913	1	0.01913	0.625239	Rdh16, Bco2
GO:0019264	glycine biosynthetic process from serine	2	1	0.02	436	0.01935	1	0.01935	0.625239	Shmt1
GO:0010983	positive regulation of high-density lipoprotein particle clearance	2	1	0.02	437	0.01935	1	0.01935	0.625239	Lipg
GO:0016122	xanthophyll metabolic process	2	1	0.02	438	0.01935	1	0.01935	0.625239	Bco2
GO:0038161	prolactin signaling pathway	2	1	0.02	439	0.01935	1	0.01935	0.625239	Prlr
GO:0038172	interleukin-33-mediated signaling pathway	2	1	0.02	440	0.01935	1	0.01935	0.625239	Il1rap
GO:0042450	arginine biosynthetic process via ornithine	2	1	0.02	441	0.01935	1	0.01935	0.625239	Otc
GO:0018931	naphthalene metabolic process	2	1	0.02	442	0.01935	1	0.01935	0.625239	Cyp2f2
GO:0008049	male courtship behavior	2	1	0.02	443	0.01935	1	0.01935	0.625239	Ar
GO:0019860	uracil metabolic process	2	1	0.02	444	0.01935	1	0.01935	0.625239	Dpys
GO:0090320	regulation of chylomicron remnant clearance	2	1	0.02	445	0.01935	1	0.01935	0.625239	Ces1g
GO:0071395	cellular response to jasmonic acid stimulus	2	1	0.02	446	0.01935	1	0.01935	0.625239	17284965
GO:0033594	response to hydroxyisoflavone	2	1	0.02	447	0.01935	1	0.01935	0.625239	Ugt3a1
GO:0033595	response to genistein	2	1	0.02	448	0.01935	1	0.01935	0.625239	Ugt3a1
GO:0045720	negative regulation of integrin biosynthetic process	2	1	0.02	449	0.01935	1	0.01935	0.625239	Ar
GO:0060599	lateral sprouting involved in mammary gland duct morphogenesis	2	1	0.02	450	0.01935	1	0.01935	0.625239	Ar
GO:1903699	tarsal gland development	2	1	0.02	451	0.01935	1	0.01935	0.625239	Scd1
GO:0034371	chylomicron remodeling	2	1	0.02	452	0.01935	1	0.01935	0.625239	Lipc
GO:0009257	10-formyltetrahydrofolate biosynthetic process	2	1	0.02	453	0.01935	1	0.01935	0.625239	Mthfd1
GO:0034378	chylomicron assembly	2	1	0.02	454	0.01935	1	0.01935	0.625239	Ces1g
GO:0090420	naphthalene-containing compound metabolic process	2	1	0.02	455	0.01935	1	0.01935	0.625239	Cyp2f2
GO:0034971	histone H3-R17 methylation	2	1	0.02	456	0.01935	1	0.01935	0.625239	Nr1h4
GO:0097089	methyl-branched fatty acid metabolic process	2	1	0.02	457	0.01935	1	0.01935	0.625239	Slc27a2
GO:1901377	organic heteropentacyclic compound catabolic process	2	1	0.02	458	0.01935	1	0.01935	0.625239	Gsta3
GO:0071412	cellular response to genistein	2	1	0.02	459	0.01935	1	0.01935	0.625239	Ugt3a1
GO:0071413	cellular response to hydroxyisoflavone	2	1	0.02	460	0.01935	1	0.01935	0.625239	Ugt3a1
GO:0009753	response to jasmonic acid	2	1	0.02	461	0.01935	1	0.01935	0.625239	17284965
GO:0009758	carbohydrate utilization	2	1	0.02	462	0.01935	1	0.01935	0.625239	Slc2a2
GO:0006212	uracil catabolic process	2	1	0.02	463	0.01935	1	0.01935	0.625239	Dpys
GO:0016098	monoterpenoid metabolic process	2	1	0.02	464	0.01935	1	0.01935	0.625239	Cyp1a2
GO:0046381	CMP-N-acetylneuraminate metabolic process	2	1	0.02	465	0.01935	1	0.01935	0.625239	Cmah
GO:0018894	dibenzo-p-dioxin metabolic process	2	1	0.02	466	0.01935	1	0.01935	0.625239	Cyp1a2
GO:0006713	glucocorticoid catabolic process	2	1	0.02	467	0.01935	1	0.01935	0.625239	Hsd11b1
GO:0015798	myo-inositol transport	2	1	0.02	468	0.01935	1	0.01935	0.625239	Pgap1
GO:1905546	cellular response to phenylpropanoid	2	1	0.02	469	0.01935	1	0.01935	0.625239	Ugt3a1
GO:0000105	histidine biosynthetic process	2	1	0.02	470	0.01935	1	0.01935	0.625239	Mthfd1
GO:0043387	mycotoxin catabolic process	2	1	0.02	471	0.01935	1	0.01935	0.625239	Gsta3
GO:0070980	biphenyl catabolic process	2	1	0.02	472	0.01935	1	0.01935	0.625239	Ugt2b1
GO:0002415	immunoglobulin transcytosis in epithelial cells mediated by polymeric immunoglobulin receptor	2	1	0.02	473	0.01935	1	0.01935	0.625239	Pigr
GO:0006550	isoleucine catabolic process	2	1	0.02	474	0.01935	1	0.01935	0.625239	Acat1
GO:0080184	response to phenylpropanoid	2	1	0.02	475	0.01935	1	0.01935	0.625239	Ugt3a1
GO:0048388	endosomal lumen acidification	2	1	0.02	476	0.01935	1	0.01935	0.625239	Aqp11
GO:0010609	mRNA localization resulting in posttranscriptional regulation of gene expression	2	1	0.02	477	0.01935	1	0.01935	0.625239	A1cf
GO:1902617	response to fluoride	2	1	0.02	478	0.01935	1	0.01935	0.625239	Pon1
GO:0019452	L-cysteine catabolic process to taurine	2	1	0.02	479	0.01935	1	0.01935	0.625239	Csad
GO:0071878	negative regulation of adenylate cyclase-activating adrenergic receptor signaling pathway	2	1	0.02	480	0.01935	1	0.01935	0.625239	Arrdc3
GO:0046223	aflatoxin catabolic process	2	1	0.02	481	0.01935	1	0.01935	0.625239	Gsta3
GO:0006601	creatine biosynthetic process	2	1	0.02	482	0.01935	1	0.01935	0.625239	Gamt
GO:0072363	regulation of glycolytic process by positive regulation of transcription from RNA polymerase II prom...	2	1	0.02	483	0.01935	1	0.01935	0.625239	Ppara
GO:0097272	ammonia homeostasis	2	1	0.02	484	0.01935	1	0.01935	0.625239	Otc
GO:0006082	organic acid metabolic process	973	77	9.46	1	0.02042	1	< 1e-30		Pecr, Pah, Rdh16, Gamt, Nr1h4, Afmid, Gck, Shmt1, Aspa, Mthfd1, Lpin1, Akr1c14, Akr1c19, 17284965, Akr1c20, Gulo, Ephx2, Ppara, Ghr, Dpys, Csad, Hgd, Prodh, Ehhadh, Nit2, Eci1, Cyp4f14, Haao, Cyp2c37, 17359327, Elovl3, Cyp2c38, Cyp2c67, Cyp2c68, 17364426, Cyp2c69, Cyp2c54, Cyp2c44, Scd1, Slc27a2, Sardh, Hao1, Pklr, Bdh2, Uox, Cyp7b1, Cyp2u1, Angptl3, Cyp4a10, Cyp7a1, Mlxipl, Ugt2b1, Ugt2a3, Fabp1…
GO:0006855	drug transmembrane transport	60	3	0.58	497	0.02067	1	0.02067	0.659202	Slc17a8, Slc47a1, Slc1a2
GO:0060749	mammary gland alveolus development	23	2	0.22	498	0.02082	1	0.02082	0.659202	Prlr, Ar
GO:0045723	positive regulation of fatty acid biosynthetic process	23	2	0.22	499	0.02082	1	0.02082	0.659202	Mlxipl, Rgn
GO:0061377	mammary gland lobule development	23	2	0.22	500	0.02082	1	0.02082	0.659202	Prlr, Ar
GO:0044144	modulation of growth of symbiont involved in interaction with host	23	2	0.22	501	0.02082	1	0.02082	0.659202	Mbl2, Scd1
GO:0010866	regulation of triglyceride biosynthetic process	23	2	0.22	502	0.02082	1	0.02082	0.659202	Thrsp, Rgn
GO:0071276	cellular response to cadmium ion	23	2	0.22	503	0.02082	1	0.02082	0.659202	Cyp2a5, Cyp1a2
GO:0008211	glucocorticoid metabolic process	23	2	0.22	504	0.02082	1	0.02082	0.659202	Hsd11b1, Serpina6
GO:0033559	unsaturated fatty acid metabolic process	105	19	1.02	14	0.02112	1	4.7e-19	1.23265e-15	Akr1c14, Akr1c19, 17284965, Akr1c20, Ephx2, Cyp4f14, Cyp2c37, 17359327, Cyp2c38, Cyp2c67, Cyp2c68, 17364426, Cyp2c69, Cyp2c54, Cyp2c44, Scd1, Cyp2a4, Cyp2a5, Cyp2f2
GO:0044262	cellular carbohydrate metabolic process	287	8	2.79	286	0.02174	1	0.00724	0.409815	Hsd11b1, Gck, Ppara, Sord, Fggy, Angptl3, Gys2, Rgn
GO:0009064	glutamine family amino acid metabolic process	66	6	0.64	114	0.02175	1	4.4e-05	0.00653192	Nr1h4, Prodh, Nit2, Prodh2, Aadat, Otc
GO:0034377	plasma lipoprotein particle assembly	24	2	0.23	511	0.02257	1	0.02257	0.70329	Ces1d, Ces1g
GO:0019433	triglyceride catabolic process	24	2	0.23	512	0.02257	1	0.02257	0.70329	Aadac, Lipc
GO:0006869	lipid transport	324	12	3.15	122	0.02285	1	8.4e-05	0.0115949	Abca8a, Ppara, Lipg, Slc27a2, Slc10a5, Fabp1, Slco1b2, Pon1, Slco1a1, Slc27a5, Acsl1, Lipc
GO:0044117	growth of symbiont in host	25	2	0.24	518	0.02438	1	0.02438	0.75077	Mbl2, Scd1
GO:0016053	organic acid biosynthetic process	359	26	3.49	29	0.02448	1	1.7e-15	1.27387e-12	Pecr, Pah, Rdh16, Gamt, Nr1h4, Gck, Shmt1, Mthfd1, Gulo, Ppara, Csad, Haao, Elovl3, Scd1, Slc27a2, Pklr, Cyp7b1, Cyp7a1, Mlxipl, Acsm5, Acsm3, Slc27a5, Hyal1, Lipc, Otc, Rgn
GO:0046394	carboxylic acid biosynthetic process	358	25	3.48	31	0.02488	1	1.4e-14	9.57843e-12	Pecr, Pah, Rdh16, Gamt, Nr1h4, Gck, Shmt1, Mthfd1, Gulo, Ppara, Haao, Elovl3, Scd1, Slc27a2, Pklr, Cyp7b1, Cyp7a1, Mlxipl, Acsm5, Acsm3, Slc27a5, Hyal1, Lipc, Otc, Rgn
GO:0071827	plasma lipoprotein particle organization	37	4	0.36	157	0.02582	1	0.00045	0.0475248	Lipg, Ces1d, Ces1g, Lipc
GO:0032373	positive regulation of sterol transport	26	2	0.25	520	0.02624	1	0.02624	0.789259	Lipg, Pon1
GO:0032376	positive regulation of cholesterol transport	26	2	0.25	521	0.02624	1	0.02624	0.789259	Lipg, Pon1
GO:0090077	foam cell differentiation	26	2	0.25	522	0.02624	1	0.02624	0.789259	1110057K04Rik, Ppara
GO:0044110	growth involved in symbiotic interaction	27	2	0.26	523	0.02816	1	0.02816	0.789259	Mbl2, Scd1
GO:0044116	growth of symbiont involved in interaction with host	27	2	0.26	524	0.02816	1	0.02816	0.789259	Mbl2, Scd1
GO:0065005	protein-lipid complex assembly	27	2	0.26	525	0.02816	1	0.02816	0.789259	Ces1d, Ces1g
GO:0019752	carboxylic acid metabolic process	907	75	8.82	2	0.02830	1	< 1e-30		Pecr, Pah, Rdh16, Gamt, Nr1h4, Afmid, Gck, Shmt1, Aspa, Mthfd1, Lpin1, Akr1c14, Akr1c19, 17284965, Akr1c20, Gulo, Ephx2, Ppara, Ghr, Dpys, Csad, Hgd, Prodh, Ehhadh, Nit2, Eci1, Cyp4f14, Haao, Cyp2c37, 17359327, Elovl3, Cyp2c38, Cyp2c67, Cyp2c68, 17364426, Cyp2c69, Cyp2c54, Cyp2c44, Scd1, Slc27a2, Sardh, Hao1, Pklr, Bdh2, Cyp7b1, Angptl3, Cyp4a10, Cyp7a1, Mlxipl, Ugt2b1, Ugt2a3, Fabp1, Pon1, Cyp2a…
GO:0009166	nucleotide catabolic process	136	7	1.32	153	0.02862	1	0.00038	0.0409567	Gck, Ppara, Nudt12, Upp2, Pklr, Mlxipl, Nudt7
GO:0098679	regulation of carbohydrate catabolic process by regulation of transcription from RNA polymerase II p...	3	1	0.03	528	0.02889	1	0.02889	0.789259	Ppara
GO:0010982	regulation of high-density lipoprotein particle clearance	3	1	0.03	529	0.02889	1	0.02889	0.789259	Lipg
GO:0016116	carotenoid metabolic process	3	1	0.03	530	0.02889	1	0.02889	0.789259	Bco2
GO:0016108	tetraterpenoid metabolic process	3	1	0.03	531	0.02889	1	0.02889	0.789259	Bco2
GO:0051594	detection of glucose	3	1	0.03	532	0.02889	1	0.02889	0.789259	Gck
GO:1901671	positive regulation of superoxide dismutase activity	3	1	0.03	533	0.02889	1	0.02889	0.789259	Rgn
GO:0060769	positive regulation of epithelial cell proliferation involved in prostate gland development	3	1	0.03	534	0.02889	1	0.02889	0.789259	Ar
GO:0060748	tertiary branching involved in mammary gland duct morphogenesis	3	1	0.03	535	0.02889	1	0.02889	0.789259	Ar
GO:0010159	specification of animal organ position	3	1	0.03	536	0.02889	1	0.02889	0.789259	Tbx3
GO:0010124	phenylacetate catabolic process	3	1	0.03	537	0.02889	1	0.02889	0.789259	Acaa1b
GO:0019859	thymine metabolic process	3	1	0.03	538	0.02889	1	0.02889	0.789259	Dpys
GO:0046073	dTMP metabolic process	3	1	0.03	539	0.02889	1	0.02889	0.789259	Shmt1
GO:0090327	negative regulation of locomotion involved in locomotory behavior	3	1	0.03	540	0.02889	1	0.02889	0.789259	Arrdc3
GO:0045726	positive regulation of integrin biosynthetic process	3	1	0.03	541	0.02889	1	0.02889	0.789259	Ar
GO:1903625	negative regulation of DNA catabolic process	3	1	0.03	542	0.02889	1	0.02889	0.789259	Rgn
GO:0071492	cellular response to UV-A	3	1	0.03	543	0.02889	1	0.02889	0.789259	Mme
GO:1901376	organic heteropentacyclic compound metabolic process	3	1	0.03	544	0.02889	1	0.02889	0.789259	Gsta3
GO:0019677	NAD catabolic process	3	1	0.03	545	0.02889	1	0.02889	0.789259	Nudt12
GO:1901318	negative regulation of flagellated sperm motility	3	1	0.03	546	0.02889	1	0.02889	0.789259	Rgn
GO:0006210	thymine catabolic process	3	1	0.03	547	0.02889	1	0.02889	0.789259	Dpys
GO:0006231	dTMP biosynthetic process	3	1	0.03	548	0.02889	1	0.02889	0.789259	Shmt1
GO:0009730	detection of carbohydrate stimulus	3	1	0.03	549	0.02889	1	0.02889	0.789259	Gck
GO:0009732	detection of hexose stimulus	3	1	0.03	550	0.02889	1	0.02889	0.789259	Gck
GO:0006208	pyrimidine nucleobase catabolic process	3	1	0.03	551	0.02889	1	0.02889	0.789259	Dpys
GO:0046951	ketone body biosynthetic process	3	1	0.03	552	0.02889	1	0.02889	0.789259	Slc27a5
GO:0046370	fructose biosynthetic process	3	1	0.03	553	0.02889	1	0.02889	0.789259	Sord
GO:0051344	negative regulation of cyclic-nucleotide phosphodiesterase activity	3	1	0.03	554	0.02889	1	0.02889	0.789259	Rgn
GO:0009850	auxin metabolic process	3	1	0.03	555	0.02889	1	0.02889	0.789259	Acaa1b
GO:0009852	auxin catabolic process	3	1	0.03	556	0.02889	1	0.02889	0.789259	Acaa1b
GO:0006714	sesquiterpenoid metabolic process	3	1	0.03	557	0.02889	1	0.02889	0.789259	Aldh3a2
GO:0018879	biphenyl metabolic process	3	1	0.03	558	0.02889	1	0.02889	0.789259	Ugt2b1
GO:0002386	immune response in mucosal-associated lymphoid tissue	3	1	0.03	559	0.02889	1	0.02889	0.789259	Pigr
GO:0043385	mycotoxin metabolic process	3	1	0.03	560	0.02889	1	0.02889	0.789259	Gsta3
GO:0034287	detection of monosaccharide stimulus	3	1	0.03	561	0.02889	1	0.02889	0.789259	Gck
GO:0009093	cysteine catabolic process	3	1	0.03	562	0.02889	1	0.02889	0.789259	Csad
GO:0060392	negative regulation of SMAD protein signal transduction	3	1	0.03	563	0.02889	1	0.02889	0.789259	Pbld1
GO:0008204	ergosterol metabolic process	3	1	0.03	564	0.02889	1	0.02889	0.789259	Acat1
GO:0006565	L-serine catabolic process	3	1	0.03	565	0.02889	1	0.02889	0.789259	Shmt1
GO:0060931	sinoatrial node cell development	3	1	0.03	566	0.02889	1	0.02889	0.789259	Tbx3
GO:1904833	positive regulation of removal of superoxide radicals	3	1	0.03	567	0.02889	1	0.02889	0.789259	Rgn
GO:0006696	ergosterol biosynthetic process	3	1	0.03	568	0.02889	1	0.02889	0.789259	Acat1
GO:0046222	aflatoxin metabolic process	3	1	0.03	569	0.02889	1	0.02889	0.789259	Gsta3
GO:0019448	L-cysteine catabolic process	3	1	0.03	570	0.02889	1	0.02889	0.789259	Csad
GO:0097176	epoxide metabolic process	3	1	0.03	571	0.02889	1	0.02889	0.789259	Ephx2
GO:0045329	carnitine biosynthetic process	3	1	0.03	572	0.02889	1	0.02889	0.789259	Bbox1
GO:0070292	N-acylphosphatidylethanolamine metabolic process	3	1	0.03	573	0.02889	1	0.02889	0.789259	Cmah
GO:0072361	regulation of glycolytic process by regulation of transcription from RNA polymerase II promoter	3	1	0.03	574	0.02889	1	0.02889	0.789259	Ppara
GO:0072369	regulation of lipid transport by positive regulation of transcription from RNA polymerase II promote...	3	1	0.03	575	0.02889	1	0.02889	0.789259	Ppara
GO:0055088	lipid homeostasis	137	11	1.33	59	0.03005	1	1.0e-07	3.08549e-05	Nr1i3, Nr1h4, Gck, Ephx2, Lipg, Cyp7b1, Angptl3, Cyp7a1, Mlxipl, Cebpa, Lipc
GO:0060444	branching involved in mammary gland duct morphogenesis	28	2	0.27	585	0.03014	1	0.03014	0.821981	Tbx3, Ar
GO:0009749	response to glucose	178	5	1.73	586	0.03029	1	0.03029	0.824643	Nr1h4, Gck, Cyp7a1, Mlxipl, Gys2
GO:0071248	cellular response to metal ion	121	4	1.18	587	0.03062	1	0.03062	0.832187	Syt1, Cyp2a5, Cebpa, Cyp1a2
GO:0071825	protein-lipid complex subunit organization	40	4	0.39	169	0.03166	1	0.00060	0.0586435	Lipg, Ces1d, Ces1g, Lipc
GO:0042168	heme metabolic process	29	2	0.28	589	0.03217	1	0.03217	0.869664	Cyp2a5, Alas2
GO:0090208	positive regulation of triglyceride metabolic process	29	2	0.28	590	0.03217	1	0.03217	0.869664	Aadac, Rgn
GO:0009746	response to hexose	181	5	1.76	591	0.03222	1	0.03222	0.869664	Nr1h4, Gck, Cyp7a1, Mlxipl, Gys2
GO:0034284	response to monosaccharide	182	5	1.77	592	0.03288	1	0.03288	0.885958	Nr1h4, Gck, Cyp7a1, Mlxipl, Gys2
GO:0042446	hormone biosynthetic process	72	3	0.7	593	0.03313	1	0.03313	0.891169	Hsd11b1, Srd5a1, Dio1
GO:0019318	hexose metabolic process	247	6	2.4	595	0.03416	1	0.03416	0.915744	Gck, Ppara, Galm, Sord, Car5a, Rgn
GO:0051180	vitamin transport	31	2	0.3	597	0.03638	1	0.03638	0.957398	Slc2a2, Afm
GO:0030301	cholesterol transport	75	3	0.73	598	0.03673	1	0.03673	0.957398	Lipg, Pon1, Lipc
GO:1901292	nucleoside phosphate catabolic process	147	7	1.43	167	0.03769	1	0.00060	0.0586435	Gck, Ppara, Nudt12, Upp2, Pklr, Mlxipl, Nudt7
GO:0005996	monosaccharide metabolic process	269	11	2.62	117	0.03784	1	7.0e-05	0.0101057	Gck, Gulo, Ppara, Galm, Sord, Fggy, Ugt2b1, Ugt2a3, Dhdh, Car5a, Rgn
GO:0015918	sterol transport	76	3	0.74	600	0.03797	1	0.03797	0.957398	Lipg, Pon1, Lipc
GO:0061180	mammary gland epithelium development	76	3	0.74	601	0.03797	1	0.03797	0.957398	Prlr, Tbx3, Ar
GO:0006835	dicarboxylic acid transport	76	3	0.74	602	0.03797	1	0.03797	0.957398	Slc17a8, Slc1a2, Slc26a1
GO:1900104	regulation of hyaluranon cable assembly	4	1	0.04	604	0.03833	1	0.03833	0.957398	Hyal1
GO:1900106	positive regulation of hyaluranon cable assembly	4	1	0.04	605	0.03833	1	0.03833	0.957398	Hyal1
GO:0016128	phytosteroid metabolic process	4	1	0.04	606	0.03833	1	0.03833	0.957398	Acat1
GO:0016129	phytosteroid biosynthetic process	4	1	0.04	607	0.03833	1	0.03833	0.957398	Acat1
GO:0019240	citrulline biosynthetic process	4	1	0.04	608	0.03833	1	0.03833	0.957398	Otc
GO:0070777	D-aspartate transport	4	1	0.04	609	0.03833	1	0.03833	0.957398	Slc1a2
GO:0070779	D-aspartate import across plasma membrane	4	1	0.04	610	0.03833	1	0.03833	0.957398	Slc1a2
GO:1901668	regulation of superoxide dismutase activity	4	1	0.04	611	0.03833	1	0.03833	0.957398	Rgn
GO:0070859	positive regulation of bile acid biosynthetic process	4	1	0.04	612	0.03833	1	0.03833	0.957398	Cyp7a1
GO:0070837	dehydroascorbic acid transport	4	1	0.04	613	0.03833	1	0.03833	0.957398	Slc2a2
GO:0060596	mammary placode formation	4	1	0.04	614	0.03833	1	0.03833	0.957398	Tbx3
GO:0007597	blood coagulation, intrinsic pathway	4	1	0.04	615	0.03833	1	0.03833	0.957398	Klkb1
GO:0044107	cellular alcohol metabolic process	4	1	0.04	616	0.03833	1	0.03833	0.957398	Acat1
GO:0044108	cellular alcohol biosynthetic process	4	1	0.04	617	0.03833	1	0.03833	0.957398	Acat1
GO:0001880	Mullerian duct regression	4	1	0.04	618	0.03833	1	0.03833	0.957398	Smad9
GO:0046952	ketone body catabolic process	4	1	0.04	619	0.03833	1	0.03833	0.957398	Acat1
GO:0051919	positive regulation of fibrinolysis	4	1	0.04	620	0.03833	1	0.03833	0.957398	Klkb1
GO:1904253	positive regulation of bile acid metabolic process	4	1	0.04	621	0.03833	1	0.03833	0.957398	Cyp7a1
GO:1903361	protein localization to basolateral plasma membrane	4	1	0.04	622	0.03833	1	0.03833	0.957398	Lin7a
GO:0009092	homoserine metabolic process	4	1	0.04	623	0.03833	1	0.03833	0.957398	Mthfd1
GO:0019346	transsulfuration	4	1	0.04	624	0.03833	1	0.03833	0.957398	Mthfd1
GO:0006578	amino-acid betaine biosynthetic process	4	1	0.04	625	0.03833	1	0.03833	0.957398	Bbox1
GO:0060921	sinoatrial node cell differentiation	4	1	0.04	626	0.03833	1	0.03833	0.957398	Tbx3
GO:0033499	galactose catabolic process via UDP-galactose	4	1	0.04	627	0.03833	1	0.03833	0.957398	Galm
GO:0046292	formaldehyde metabolic process	4	1	0.04	628	0.03833	1	0.03833	0.957398	Aldh3a2
GO:0019482	beta-alanine metabolic process	4	1	0.04	629	0.03833	1	0.03833	0.957398	Dpys
GO:0006069	ethanol oxidation	4	1	0.04	630	0.03833	1	0.03833	0.957398	Adh4
GO:0006083	acetate metabolic process	4	1	0.04	631	0.03833	1	0.03833	0.957398	Aspa
GO:0036118	hyaluranon cable assembly	4	1	0.04	632	0.03833	1	0.03833	0.957398	Hyal1
GO:1901896	positive regulation of calcium-transporting ATPase activity	4	1	0.04	633	0.03833	1	0.03833	0.957398	Rgn
GO:0014734	skeletal muscle hypertrophy	4	1	0.04	634	0.03833	1	0.03833	0.957398	Ar
GO:1902475	L-alpha-amino acid transmembrane transport	32	2	0.31	639	0.03856	1	0.03856	0.960095	Slc17a8, Slc1a2
GO:0006308	DNA catabolic process	32	2	0.31	640	0.03856	1	0.03856	0.960095	Dnase2b, Rgn
GO:0010676	positive regulation of cellular carbohydrate metabolic process	77	3	0.75	642	0.03924	1	0.03924	0.973944	Gck, Ppara, Rgn
GO:0051188	cofactor biosynthetic process	230	13	2.24	66	0.03994	1	4.4e-07	0.000119377	Gck, Mthfd1, Gulo, Ppara, Haao, Pank1, Pklr, Bdh2, Mlxipl, Acat1, Cyp1a2, Rgn, Alas2
GO:0051196	regulation of coenzyme metabolic process	48	4	0.47	193	0.04017	1	0.00121	0.102117	Hsd11b1, Gck, Ppara, Mlxipl
GO:0046320	regulation of fatty acid oxidation	33	2	0.32	644	0.04079	1	0.04079	1	Ppara, Fabp1
GO:0045940	positive regulation of steroid metabolic process	33	2	0.32	645	0.04079	1	0.04079	1	Scd1, Cyp7a1
GO:0009308	amine metabolic process	89	8	0.87	81	0.04081	1	2.5e-06	0.000538904	Nr1h4, Afmid, Cmah, Haao, Inmt, Aadat, Ido2, Maob
GO:0015893	drug transport	194	5	1.89	649	0.04143	1	0.04143	1	Slc17a8, Syt1, Slc47a1, Slc1a2, Slco1b2
GO:0009743	response to carbohydrate	195	5	1.9	651	0.04220	1	0.04220	1	Nr1h4, Gck, Cyp7a1, Mlxipl, Gys2
GO:0071398	cellular response to fatty acid	34	2	0.33	653	0.04307	1	0.04307	1	Nr1h4, P2ry4
GO:0042398	cellular modified amino acid biosynthetic process	35	2	0.34	657	0.04539	1	0.04539	1	Gamt, Mthfd1
GO:1902652	secondary alcohol metabolic process	122	9	1.19	84	0.04622	1	3.1e-06	0.000641863	Ephx2, Cyp7b1, Angptl3, Cyp7a1, Pon1, Cebpa, Ces1d, Acat1, Lipc
GO:0046889	positive regulation of lipid biosynthetic process	84	4	0.82	305	0.04675	1	0.00916	0.413389	Nr1h4, Cyp7a1, Mlxipl, Rgn
GO:0046164	alcohol catabolic process	38	4	0.37	159	0.04700	1	0.00050	0.0517632	Sord, Hao1, Adh4, Cyp7a1
GO:0010986	positive regulation of lipoprotein particle clearance	5	1	0.05	659	0.04768	1	0.04768	1	Lipg
GO:0045113	regulation of integrin biosynthetic process	5	1	0.05	660	0.04768	1	0.04768	1	Ar
GO:0030242	autophagy of peroxisome	5	1	0.05	661	0.04768	1	0.04768	1	Acbd5
GO:0070858	negative regulation of bile acid biosynthetic process	5	1	0.05	662	0.04768	1	0.04768	1	Nr1h4
GO:0009403	toxin biosynthetic process	5	1	0.05	663	0.04768	1	0.04768	1	Cyp1a2
GO:0010182	sugar mediated signaling pathway	5	1	0.05	664	0.04768	1	0.04768	1	Mlxipl
GO:0014063	negative regulation of serotonin secretion	5	1	0.05	665	0.04768	1	0.04768	1	Maob
GO:0009157	deoxyribonucleoside monophosphate biosynthetic process	5	1	0.05	666	0.04768	1	0.04768	1	Shmt1
GO:0009177	pyrimidine deoxyribonucleoside monophosphate biosynthetic process	5	1	0.05	667	0.04768	1	0.04768	1	Shmt1
GO:0051005	negative regulation of lipoprotein lipase activity	5	1	0.05	668	0.04768	1	0.04768	1	Angptl3
GO:0009115	xanthine catabolic process	5	1	0.05	669	0.04768	1	0.04768	1	Aox3
GO:0019805	quinolinate biosynthetic process	5	1	0.05	670	0.04768	1	0.04768	1	Haao
GO:0010255	glucose mediated signaling pathway	5	1	0.05	671	0.04768	1	0.04768	1	Mlxipl
GO:0048808	male genitalia morphogenesis	5	1	0.05	672	0.04768	1	0.04768	1	Ar
GO:0009256	10-formyltetrahydrofolate metabolic process	5	1	0.05	673	0.04768	1	0.04768	1	Mthfd1
GO:0003163	sinoatrial node development	5	1	0.05	674	0.04768	1	0.04768	1	Tbx3
GO:0009756	carbohydrate mediated signaling	5	1	0.05	675	0.04768	1	0.04768	1	Mlxipl
GO:0009757	hexose mediated signaling	5	1	0.05	676	0.04768	1	0.04768	1	Mlxipl
GO:1902714	negative regulation of interferon-gamma secretion	5	1	0.05	677	0.04768	1	0.04768	1	Nr1h4
GO:0010891	negative regulation of sequestering of triglyceride	5	1	0.05	678	0.04768	1	0.04768	1	Ppara
GO:0007619	courtship behavior	5	1	0.05	679	0.04768	1	0.04768	1	Ar
GO:0006742	NADP catabolic process	5	1	0.05	680	0.04768	1	0.04768	1	Nudt12
GO:1904252	negative regulation of bile acid metabolic process	5	1	0.05	681	0.04768	1	0.04768	1	Nr1h4
GO:0000255	allantoin metabolic process	5	1	0.05	682	0.04768	1	0.04768	1	Ghr
GO:0010519	negative regulation of phospholipase activity	5	1	0.05	683	0.04768	1	0.04768	1	Angptl3
GO:0072014	proximal tubule development	5	1	0.05	684	0.04768	1	0.04768	1	Aqp11
GO:1903964	monounsaturated fatty acid metabolic process	5	1	0.05	685	0.04768	1	0.04768	1	Scd1
GO:1903966	monounsaturated fatty acid biosynthetic process	5	1	0.05	686	0.04768	1	0.04768	1	Scd1
GO:0043456	regulation of pentose-phosphate shunt	5	1	0.05	687	0.04768	1	0.04768	1	Hsd11b1
GO:0006528	asparagine metabolic process	5	1	0.05	688	0.04768	1	0.04768	1	Nit2
GO:0060926	cardiac pacemaker cell development	5	1	0.05	689	0.04768	1	0.04768	1	Tbx3
GO:0090598	male anatomical structure morphogenesis	5	1	0.05	690	0.04768	1	0.04768	1	Ar
GO:0006003	fructose 2,6-bisphosphate metabolic process	5	1	0.05	691	0.04768	1	0.04768	1	Gck
GO:1900194	negative regulation of oocyte maturation	5	1	0.05	692	0.04768	1	0.04768	1	Npr2
GO:0070291	N-acylethanolamine metabolic process	5	1	0.05	693	0.04768	1	0.04768	1	Cmah
GO:0072367	regulation of lipid transport by regulation of transcription from RNA polymerase II promoter	5	1	0.05	694	0.04768	1	0.04768	1	Ppara
GO:0070207	protein homotrimerization	36	2	0.35	696	0.04776	1	0.04776	1	Slc1a2, Otc
GO:0046470	phosphatidylcholine metabolic process	36	2	0.35	697	0.04776	1	0.04776	1	Pon1, Lipc
GO:0042133	neurotransmitter metabolic process	141	4	1.37	699	0.04909	1	0.04909	1	Shmt1, Dpys, Rgn, Maob
