# Supplementary material for: The G Protein-Coupled Bile Acid Receptor TGR5 (Gpbar1) Modulates Endothelin-1 Signaling in Liver
Source: Cells. 2019 Nov 19;8(11):1467. doi: 10.3390/cells8111467 (PMC6912679; doi:10.3390/cells8111467)
Supplement: Supplementary file 1 [file cells-08-01467-s001.zip › Suppl Table 2_differential genes LCA vs. chow_down.xlsx]

## Sheet: down
Gene.ID	Gene.symbol	Gene.name	logFC	P.Value	adj.P.Val
17396152	Car3	carbonic anhydrase 3	-6.85295	1.87612e-06	0.000635805
17423051	Cyp7a1	cytochrome P450, family 7, subfamily a, polypeptide 1	-6.47502	2.42116e-10	5.00514e-06
17404191			-6.25465	1.33687e-07	0.000184243
17408315	Hsd3b5	hydroxy-delta-5-steroid dehydrogenase, 3 beta- and steroid delta-isomerase 5	-5.80601	1.43479e-06	0.000545752
17357861	Keg1	kidney expressed gene 1	-5.53141	1.32852e-07	0.000184243
17486707	2810007J24Rik	RIKEN cDNA 2810007J24 gene	-5.35654	9.53357e-06	0.00127064
17467062	Inmt	indolethylamine N-methyltransferase	-5.15939	3.97525e-06	0.0008472
17532409	Cyp8b1	cytochrome P450, family 8, subfamily b, polypeptide 1	-5.04002	2.05955e-05	0.00188919
17283573	Serpina6	serine (or cysteine) peptidase inhibitor, clade A, member 6	-4.7929	7.62249e-07	0.000425881
17504616	Ces3b	carboxylesterase 3B	-4.02858	8.79439e-07	0.000448168
17417223	Cyp4a10	cytochrome P450, family 4, subfamily a, polypeptide 10	-4.01212	0.00178753	0.027413
17511731	Ces1f	carboxylesterase 1F	-3.98987	3.36452e-06	0.000810216
17370954	Upp2	uridine phosphorylase 2	-3.86495	0.000113651	0.00490145
17362399	Slc22a28	solute carrier family 22, member 28	-3.86489	2.01136e-06	0.000660981
17218139	C730036E19Rik	RIKEN cDNA C730036E19 gene	-3.86436	4.97549e-06	0.000930821
17364452	Cyp2c54	cytochrome P450, family 2, subfamily c, polypeptide 54	-3.82781	2.30075e-05	0.00199005
17284919	Akr1c14	aldo-keto reductase family 1, member C14	-3.77734	1.84317e-05	0.00178051
17511693	Ces1d	carboxylesterase 1D	-3.67219	2.2533e-07	0.000245165
17343488	Cyp4f14	cytochrome P450, family 4, subfamily f, polypeptide 14	-3.6249	2.25154e-05	0.00196377
17449322	Ugt2b1	UDP glucuronosyltransferase 2 family, polypeptide B1	-3.59541	8.55218e-06	0.00122349
17463443	Clec2h	C-type lectin domain family 2, member h	-3.58194	7.08398e-11	2.92887e-06
17472385	Slco1a1	solute carrier organic anion transporter family, member 1a1	-3.56582	1.46472e-06	0.000545752
17359918	Elovl3	elongation of very long chain fatty acids (FEN1/Elo2, SUR4/Elo3, yeast)-like 3	-3.5405	0.000183586	0.00642705
17408336	Hsd3b3	hydroxy-delta-5-steroid dehydrogenase, 3 beta- and steroid delta-isomerase 3	-3.5355	7.01575e-05	0.00361809
17271350	Abca8a	ATP-binding cassette, sub-family A (ABC1), member 8a	-3.51601	2.88818e-09	1.53244e-05
17475399	Cyp2a4	cytochrome P450, family 2, subfamily a, polypeptide 4	-3.40867	0.000165056	0.00604672
17527581	Cyp1a2	cytochrome P450, family 1, subfamily a, polypeptide 2	-3.36169	0.000146703	0.00560788
17319674	Cyp2d13	cytochrome P450, family 2, subfamily d, polypeptide 13	-3.33923	0.000149903	0.00567559
17511714	Ces1e	carboxylesterase 1E	-3.33354	1.76473e-07	0.000208465
17278239	Serpina4-ps1	serine (or cysteine) peptidase inhibitor, clade A, member 4, pseudogene 1	-3.31154	0.000100599	0.00454226
17414520	Gm13775	predicted gene 13775	-3.26479	1.42415e-07	0.00018994
17408323	Hsd3b2	hydroxy-delta-5-steroid dehydrogenase, 3 beta- and steroid delta-isomerase 2	-3.19713	2.30086e-06	0.000681965
17316739	Dpys	dihydropyrimidinase	-3.16946	4.98969e-05	0.00298551
17312686	Apol9b	apolipoprotein L 9b	-3.14303	1.62583e-07	0.000203697
17414512	Mup-ps12	major urinary protein, pseudogene 12	-3.11996	1.12873e-06	0.000502952
17403108	Adh6-ps1	alcohol dehydrogenase 6 (class V), pseudogene 1	-3.1199	2.66121e-05	0.00212633
17322146	Csad	cysteine sulfinic acid decarboxylase	-3.04123	6.86112e-08	0.000123336
17532063	Acaa1b	acetyl-Coenzyme A acyltransferase 1B	-3.00025	5.79122e-08	0.000108835
17505851	Nudt7	nudix (nucleoside diphosphate linked moiety X)-type motif 7	-2.98431	1.89184e-05	0.00180831
17404180	Car1	carbonic anhydrase 1	-2.94816	1.94765e-06	0.000649401
17418757	1700080G11Rik	RIKEN cDNA 1700080G11 gene	-2.94638	1.13601e-06	0.000502952
17359327			-2.92871	0.000345801	0.00951875
17414529	Gm12909	predicted gene 12909	-2.9237	6.20738e-06	0.00105615
17238172	Rdh16	retinol dehydrogenase 16	-2.88506	5.18652e-05	0.00302797
17319684	Cyp2d37-ps	cytochrome P450, family 2, subfamily d, polypeptide 37, pseudogene	-2.87378	4.36883e-05	0.00276474
17358640	Mbl2	mannose-binding lectin (protein C) 2	-2.85735	3.56763e-06	0.000833233
17310226	Ugt3a1	UDP glycosyltransferases 3 family, polypeptide A1	-2.84926	1.41669e-05	0.00158306
17362430			-2.81835	5.46135e-06	0.000973223
17402642	Etnppl	ethanolamine phosphate phospholyase	-2.8099	0.000980922	0.0188546
17464080	Slco1b2	solute carrier organic anion transporter family, member 1b2	-2.75082	0.000844785	0.0172567
17415728	Angptl3	angiopoietin-like 3	-2.73551	1.60559e-05	0.00165958
17427928	Dio1	deiodinase, iodothyronine, type I	-2.72468	0.000389759	0.010251
17348589	Mir1948	microRNA 1948	-2.71787	4.69496e-06	0.000911329
17221676	Gm4956	predicted gene 4956	-2.70539	2.14327e-08	6.51091e-05
17414507	Gm13773	predicted gene 13773	-2.66913	1.37093e-06	0.000545009
17290288	Akr1c20	aldo-keto reductase family 1, member C20	-2.65538	0.000182062	0.00641944
17511748	Ces1g	carboxylesterase 1G	-2.65181	4.13511e-06	0.000851259
17334468	Igfals	insulin-like growth factor binding protein, acid labile subunit	-2.64217	3.50179e-07	0.000300779
17365098	Scd1	stearoyl-Coenzyme A desaturase 1	-2.6073	2.04239e-06	0.000660981
17238199	Sdr9c7	4short chain dehydrogenase/reductase family 9C, member 7	-2.58656	0.000627919	0.0139617
17482230	Acsm5	acyl-CoA synthetase medium-chain family member 5	-2.5549	2.08891e-05	0.00189399
17478296	Gm2788	predicted gene 2788	-2.50886	3.69525e-06	0.000833233
17242842	Gamt	guanidinoacetate methyltransferase	-2.49645	2.32632e-06	0.000681965
17364403	Cyp2c67	cytochrome P450, family 2, subfamily c, polypeptide 67	-2.49491	2.87901e-07	0.000297581
17288876	Arrdc3	arrestin domain containing 3	-2.49182	3.01556e-06	0.000756923
17396479	Slc2a2	solute carrier family 2 (facilitated glucose transporter), member 2	-2.48933	0.00260813	0.0347624
17517448	Hykk	hydroxylysine kinase 1	-2.47572	6.71053e-05	0.00352986
17318772	Apol7a	apolipoprotein L 7a	-2.47237	0.000869986	0.0175461
17258851	Afmid	arylformamidase	-2.46022	1.45455e-05	0.0016041
17404122	Slc10a5	solute carrier family 10 (sodium/bile acid cotransporter family), member 5	-2.45882	0.000124678	0.00513938
17484667	BC024386	cDNA sequence BC023486	-2.4516	0.0010667	0.0198304
17244705	Acss3	acyl-CoA synthetase short-chain family member 3	-2.45088	1.4933e-06	0.000549158
17284963	Marcksl1-ps4	MARCKS-like 1, pseudogene 4	-2.43528	1.50231e-05	0.0016041
17463169	Scnn1a	sodium channel, nonvoltage-gated 1 alpha	-2.40888	3.3156e-05	0.00232739
17403114	Adh4	alcohol dehydrogenase 4 (class II), pi polypeptide	-2.40411	0.000474984	0.0117664
17211405	Gsta3	glutathione S-transferase, alpha 3	-2.39913	8.06546e-05	0.00396041
17475469	Cyp2a5	cytochrome P450, family 2, subfamily a, polypeptide 5	-2.38287	0.000674081	0.0146452
17533568	Rgn	regucalcin	-2.37753	0.00100465	0.0191151
17467154	Ppm1k	protein phosphatase 1K (PP2C domain containing)	-2.36327	0.000178088	0.00630939
17263765	Slc47a1	solute carrier family 47, member 1	-2.35392	6.10795e-05	0.00333158
17463501	Clec2d	C-type lectin domain family 2, member d	-2.34826	0.00252837	0.0339732
17513655	Car5a	carbonic anhydrase 5a, mitochondrial	-2.32908	1.77856e-05	0.00174945
17364392	Cyp2c38	cytochrome P450, family 2, subfamily c, polypeptide 38	-2.32532	0.00233443	0.0323665
17536436	Ar	androgen receptor	-2.32278	1.20103e-06	0.000511921
17213021	Aox3	aldehyde oxidase 3	-2.32273	6.25499e-05	0.00338498
17291323	Gm23340	predicted gene, 23340	-2.31935	0.00114549	0.0207084
17397932	Sucnr1	succinate receptor 1	-2.31221	2.65899e-05	0.00212633
17548219			-2.31123	1.80263e-05	0.00175364
17475498	Cyp2f2	cytochrome P450, family 2, subfamily f, polypeptide 2	-2.30645	0.000349053	0.00958911
17284948	Akr1c19	aldo-keto reductase family 1, member C19	-2.30171	2.37003e-06	0.000681965
17404245	Cyp7b1	cytochrome P450, family 7, subfamily b, polypeptide 1	-2.30146	0.00140897	0.0234556
17477979	Dbp	D site albumin promoter binding protein	-2.29419	0.000417391	0.0107054
17495651	Pdilt	protein disulfide isomerase-like, testis expressed	-2.26598	9.02099e-06	0.00125517
17472497	Gys2	glycogen synthase 2	-2.26356	2.10574e-05	0.00190091
17330463	Gm19522	predicted gene, 19522	-2.25564	1.06843e-05	0.00133919
17547877	Deptor	DEP domain containing MTOR-interacting protein	-2.2211	1.98025e-05	0.00184738
17324416	C730014E05Rik	RIKEN cDNA C730014E05 gene	-2.2202	0.000128865	0.0052453
17284965			-2.21104	6.3149e-05	0.00340097
17233873	Pbld1	phenazine biosynthesis-like protein domain containing 1	-2.21084	0.00121365	0.0214437
17365001	Cyp2c44	cytochrome P450, family 2, subfamily c, polypeptide 44	-2.20539	2.80884e-05	0.00216663
17389144	Bbox1	butyrobetaine (gamma), 2-oxoglutarate dioxygenase 1 (gamma-butyrobetaine hydroxylase)	-2.18535	0.000152973	0.00576125
17426108	Mup21	major urinary protein 21	-2.17466	0.00150156	0.0244363
17263724	Aldh3a2	aldehyde dehydrogenase family 3, subfamily A2	-2.17464	2.99262e-05	0.00222838
17364414	Cyp2c68	cytochrome P450, family 2, subfamily c, polypeptide 68	-2.16574	1.77956e-06	0.00063207
17220249	9130409I23Rik	RIKEN cDNA 9130409I23 gene	-2.16004	5.44924e-07	0.000377612
17538575	Alas2	aminolevulinic acid synthase 2, erythroid	-2.15025	3.78598e-06	0.000833954
17348570	Ttc39c	tetratricopeptide repeat domain 39C	-2.10388	1.08183e-05	0.00134319
17250582			-2.10174	1.23231e-05	0.00146342
17500996	Acsl1	acyl-CoA synthetase long-chain family member 1	-2.09837	5.81342e-06	0.0010099
17285944	Cmah	cytidine monophospho-N-acetylneuraminic acid hydroxylase	-2.09496	0.000560986	0.0129925
17476424	Prodh2	proline dehydrogenase (oxidase) 2	-2.09402	0.000248989	0.00770543
17408297	Hsd3b4	hydroxy-delta-5-steroid dehydrogenase, 3 beta- and steroid delta-isomerase 4	-2.08849	1.3315e-06	0.000545009
17408306	Hsd3b4	hydroxy-delta-5-steroid dehydrogenase, 3 beta- and steroid delta-isomerase 4	-2.08849	1.3315e-06	0.000545009
17323070			-2.07876	0.000849979	0.017303
17449346	Ugt2b5	UDP glucuronosyltransferase 2 family, polypeptide B5	-2.06475	6.9104e-07	0.000402409
17451930	AW549542	expressed sequence AW549542	-2.05935	5.93693e-06	0.00102096
17420064	Tcea3	transcription elongation factor A (SII), 3	-2.05871	9.54702e-06	0.00127064
17237132	Lin7a	lin-7 homolog A (C. elegans)	-2.05669	2.51239e-06	0.000697146
17355443	Lipg	lipase, endothelial	-2.0484	0.000385422	0.0101693
17478958	1810008I18Rik	RIKEN cDNA 1810008I18 gene	-2.04808	2.68973e-05	0.00212633
17359316	Cyp2c37	cytochrome P450, family 2. subfamily c, polypeptide 37	-2.04253	0.000481699	0.0118751
17526363	Tmem25	transmembrane protein 25	-2.0367	0.000141432	0.00549367
17364440	Cyp2c69	cytochrome P450, family 2, subfamily c, polypeptide 69	-2.03299	5.12975e-05	0.00301303
17520416	Paqr9	progestin and adipoQ receptor family member IX	-2.02889	0.000632349	0.014011
17490848	Dhdh	dihydrodiol dehydrogenase (dimeric)	-2.02588	5.62815e-05	0.0031789
17364426			-2.02368	1.07537e-05	0.00133919
17399266	Pklr	pyruvate kinase liver and red blood cell	-2.01989	5.52652e-06	0.000973223
17519364	Fam214a	family with sequence similarity 214, member A	-2.01257	9.83805e-05	0.00448956
17476728	Cebpa	CCAAT/enhancer binding protein (C/EBP), alpha	-2.00997	8.05187e-07	0.000432547
17449332			-2.0051	2.37228e-05	0.00201829
17265748	Aspa	aspartoacylase	-2.00171	3.49397e-06	0.00083022
17286487	Bphl	biphenyl hydrolase-like (serine hydrolase, breast epithelial mucin-associated antigen)	-2.00153	6.61539e-06	0.00110288
17218321	Rgs16	regulator of G-protein signaling 16	-1.99916	0.00377066	0.0447725
17509052	Klkb1	kallikrein B, plasma 1	-1.99677	8.62057e-07	0.000448168
17493432	Thrsp	thyroid hormone responsive	-1.99632	0.00235454	0.0325036
17263673	Shmt1	serine hydroxymethyltransferase 1 (soluble)	-1.98964	5.06912e-05	0.00300262
17484670	Nlrp6	NLR family, pyrin domain containing 6	-1.98022	0.000624129	0.0138959
17459676	Retsat	retinol saturase (all trans retinol 13,14 reductase)	-1.97993	0.00010032	0.00453798
17359672	Gm10768	predicted gene 10768	-1.97667	0.00318642	0.0398013
17482310	Acsm3	acyl-CoA synthetase medium-chain family member 3	-1.9725	0.000137057	0.00541219
17548153			-1.97122	0.000140849	0.00548343
17397923	Aadac	arylacetamide deacetylase (esterase)	-1.96907	2.23046e-05	0.00196292
17459455	Fabp1	fatty acid binding protein 1, liver	-1.96751	3.03393e-05	0.00222838
17511660	Ces1b	carboxylesterase 1B	-1.9672	4.63333e-06	0.000903608
17397990	Mme	membrane metallo endopeptidase	-1.95371	1.90167e-05	0.00181162
17329494	Gm20319	predicted gene, 20319	-1.9498	1.12628e-05	0.00136158
17227636	Cfhr1	complement factor H-related 1	-1.94653	0.000164728	0.00604672
17345391	Slc22a7	solute carrier family 22 (organic anion transporter), member 7	-1.9451	0.00164482	0.0260956
17335790	LOC102631757	uncharacterized LOC102631757	-1.92435	0.00106313	0.0197996
17385099	Neb	nebulin	-1.91758	8.92403e-05	0.00424419
17526663	Nxpe2	neurexophilin and PC-esterase domain family, member 2	-1.91477	0.00276122	0.0360476
17472404	Gm22036	predicted gene, 22036	-1.91088	0.00288276	0.0372229
17329220	Ehhadh	enoyl-Coenzyme A, hydratase/3-hydroxyacyl Coenzyme A dehydrogenase	-1.90637	0.000520513	0.012411
17403551	Uox	urate oxidase	-1.90375	8.17887e-05	0.00399711
17397645	Smad9	SMAD family member 9	-1.8886	0.000963645	0.0186264
17315002	Mettl7a1	methyltransferase like 7A1	-1.88282	3.23329e-05	0.00229691
17528629	Lipc	lipase, hepatic	-1.87602	2.34411e-06	0.000681965
17310816	Cmbl	carboxymethylenebutenolidase-like (Pseudomonas)	-1.8741	0.000146466	0.00560708
17339910	Galm	galactose mutarotase	-1.86819	6.70279e-06	0.0011053
17392022	LOC102633833	uncharacterized LOC102633833	-1.86799	0.00059111	0.013443
17375396	Sord	sorbitol dehydrogenase	-1.85636	0.000156411	0.00585234
17410400	Cyp2u1	cytochrome P450, family 2, subfamily u, polypeptide 1	-1.85117	2.27997e-05	0.00197622
17508174	Ido2	indoleamine 2,3-dioxygenase 2	-1.84715	0.000496564	0.0120718
17280062	Lpin1	lipin 1	-1.84419	0.00237227	0.0326612
17245890	Inhbe	inhibin beta E	-1.84016	0.00165851	0.0262221
17313862	Ppara	peroxisome proliferator activated receptor alpha	-1.83886	1.69678e-05	0.00169863
17464614	Pon1	paraoxonase 1	-1.83265	7.52437e-05	0.00378922
17358664	A1cf	APOBEC1 complementation factor	-1.83066	5.41993e-05	0.00309941
17491035	Abcc6	ATP-binding cassette, sub-family C (CFTR/MRP), member 6	-1.82662	2.6779e-05	0.00212633
17468759	Gm26588	predicted gene, 26588	-1.82179	6.04366e-07	0.000377612
17449363	Ugt2a3	UDP glucuronosyltransferase 2 family, polypeptide A3	-1.80971	4.21745e-05	0.00270342
17417180	Cyp4a12a	cytochrome P450, family 4, subfamily a, polypeptide 12a	-1.80098	8.00127e-06	0.00118365
17373696	Slc1a2	solute carrier family 1 (glial high affinity glutamate transporter), member 2	-1.79948	0.000865988	0.0174911
17392076	Hao1	hydroxyacid oxidase 1, liver	-1.79816	0.00259887	0.0346837
17364150	Pank1	pantothenate kinase 1	-1.78711	4.18935e-06	0.000853244
17330742	Plcxd2	phosphatidylinositol-specific phospholipase C, X domain containing 2	-1.77663	0.000864986	0.0174815
17216960	Pigr	polymeric immunoglobulin receptor	-1.77535	4.7509e-05	0.00288015
17315635	Ghr	growth hormone receptor	-1.77484	2.95609e-05	0.00222622
17383254	Sardh	sarcosine dehydrogenase	-1.77358	0.000116838	0.00496652
17409575	Amy1	amylase 1, salivary	-1.76505	7.71501e-06	0.00117241
17462602	Gm10319	murinoglobulin pseudogene	-1.76215	0.00155762	0.0251366
17404373	Naaladl2	N-acetylated alpha-linked acidic dipeptidase-like 2	-1.76097	4.70971e-05	0.00287438
17311533	Deptor	DEP domain containing MTOR-interacting protein	-1.75793	0.000139169	0.00544365
17526820	Bco2	beta-carotene oxygenase 2	-1.7548	1.64734e-05	0.00167345
17533253	Otc	ornithine transcarbamylase	-1.74639	9.77297e-06	0.00127064
17294135	Srd5a1	steroid 5 alpha-reductase 1	-1.74572	0.000290396	0.00843147
17450830	Slc26a1	solute carrier family 26 (sulfate transporter), member 1	-1.74482	9.53197e-05	0.00439843
17309099	Klf12	Kruppel-like factor 12	-1.73322	0.00132147	0.0226315
17438920	Afm	afamin	-1.73088	1.50463e-05	0.0016041
17471492	2310001H17Rik	RIKEN cDNA 2310001H17 gene	-1.72853	0.000214331	0.00706661
17219231	Nr1i3	nuclear receptor subfamily 1, group I, member 3	-1.72733	0.00129194	0.0223214
17307801	Gulo	gulonolactone (L-) oxidase	-1.72014	0.00115387	0.0207814
17441490	Fbxo21	F-box protein 21	-1.7131	4.15901e-06	0.000851259
17300544	Fitm1	fat storage-inducing transmembrane protein 1	-1.71078	0.00114039	0.0206615
17549544			-1.70712	1.40519e-06	0.000545752
17549698			-1.70712	1.40519e-06	0.000545752
17381306	Mcm10	minichromosome maintenance deficient 10 (S. cerevisiae)	-1.70575	7.86473e-05	0.00388744
17540378	Maob	monoamine oxidase B	-1.70569	5.14508e-05	0.00301308
17532489			-1.70462	2.93169e-05	0.00221998
17290781	Sugct	succinyl-CoA glutarate-CoA transferase	-1.70261	0.000144721	0.00556088
17402846	Bdh2	3-hydroxybutyrate dehydrogenase, type 2	-1.69976	1.46144e-05	0.0016041
17220417	Susd4	sushi domain containing 4	-1.69525	0.000266169	0.00803267
17504601	Ces3a	carboxylesterase 3A	-1.69503	4.7327e-05	0.00287438
17307837	Ephx2	epoxide hydrolase 2, cytoplasmic	-1.69099	0.000685704	0.0148223
17348707	Dsg1c	desmoglein 1 gamma	-1.68841	9.26082e-06	0.00126591
17392549	9030622O22Rik	RIKEN cDNA 9030622O22 gene	-1.68719	4.71926e-05	0.00287438
17260244	Gck	glucokinase	-1.68132	0.000165185	0.00604672
17347650	Haao	3-hydroxyanthranilate 3,4-dioxygenase	-1.67425	0.000128753	0.0052453
17521428	Hyal1	hyaluronoglucosaminidase 1	-1.66626	0.00321283	0.0400345
17411020	Dnase2b	deoxyribonuclease II beta	-1.66375	8.3219e-06	0.00121151
17231248	G0s2	G0/G1 switch gene 2	-1.66084	4.48812e-06	0.000887853
17256870	Cd300lg	CD300 antigen like family member G	-1.65445	3.00867e-05	0.00222838
17415544	Fggy	FGGY carbohydrate kinase domain containing	-1.65414	0.00024665	0.00766172
17438940	5830473C10Rik	RIKEN cDNA 5830473C10 gene	-1.64873	2.24893e-05	0.00196377
17493461	Aqp11	aquaporin 11	-1.6483	9.32215e-07	0.000448168
17310259	Prlr	prolactin receptor	-1.63896	0.000194896	0.00667804
17244085	Slc17a8	solute carrier family 17 (sodium-dependent inorganic phosphate cotransporter), member 8	-1.63525	4.41748e-05	0.00276729
17463550	Gabarapl1	gamma-aminobutyric acid (GABA) A receptor-associated protein-like 1	-1.62802	3.49195e-07	0.000300779
17443185	Mlxipl	MLX interacting protein-like	-1.62435	5.74053e-07	0.000377612
17231229	Hsd11b1	hydroxysteroid 11-beta dehydrogenase 1	-1.62327	1.02506e-06	0.000465724
17244070	Nr1h4	nuclear receptor subfamily 1, group H, member 4	-1.62021	8.08423e-05	0.00396492
17413403	Npr2	natriuretic peptide receptor 2	-1.61908	9.48884e-05	0.0043862
17211526	Gm5524	predicted gene 5524	-1.61422	0.00271164	0.0355914
17224133	Pecr	peroxisomal trans-2-enoyl-CoA reductase	-1.61331	4.11572e-05	0.00265882
17311504	Colec10	collectin sub-family member 10	-1.60727	0.000941683	0.0183998
17227675	Cfhr2	complement factor H-related 2	-1.59961	1.3291e-05	0.00153141
17448821	Ociad2	OCIA domain containing 2	-1.59933	7.01762e-06	0.00112024
17375701	Slc27a2	solute carrier family 27 (fatty acid transporter), member 2	-1.5976	3.14238e-05	0.0022693
17488117	LOC102632321	uncharacterized LOC102632321	-1.59549	0.000261751	0.00797714
17437765	Klb	klotho beta	-1.59473	1.02662e-05	0.0013141
17276520	Mthfd1	methylenetetrahydrofolate dehydrogenase (NADP+ dependent), methenyltetrahydrofolate cyclohydrolase, formyltetrahydrofolate synthase	-1.59319	3.00424e-05	0.00222838
17367576	Acbd5	acyl-Coenzyme A binding domain containing 5	-1.59236	6.50525e-05	0.00346597
17331102	Nit2	nitrilase family, member 2	-1.59017	1.00105e-05	0.00128936
17324522	Il1rap	interleukin 1 receptor accessory protein	-1.58857	4.90099e-06	0.000930821
17513380	Sdr42e1	short chain dehydrogenase/reductase family 42E, member 1	-1.58779	0.000123123	0.00511173
17334253	Eci1	enoyl-Coenzyme A delta isomerase 1	-1.58399	9.0113e-06	0.00125517
17223138	Pgap1	post-GPI attachment to proteins 1	-1.58218	0.000320834	0.00901146
17501329	Aadat	aminoadipate aminotransferase	-1.57602	0.000678213	0.0147118
17336013	Cyp4f15	cytochrome P450, family 4, subfamily f, polypeptide 15	-1.5753	9.17491e-05	0.00431697
17246057	Hsd17b6	hydroxysteroid (17-beta) dehydrogenase 6	-1.57443	0.000177731	0.00630753
17242330	Lrrc3	leucine rich repeat containing 3	-1.5726	0.000571044	0.0131458
17244843	Syt1	synaptotagmin I	-1.57166	0.000156825	0.0058625
17513860	Sult5a1	sulfotransferase family 5A, member 1	-1.57002	6.82544e-05	0.00356493
17294559	1700023H06Rik	RIKEN cDNA 1700023H06 gene	-1.56561	0.000837316	0.0171635
17284894	Asb13	ankyrin repeat and SOCS box-containing 13	-1.56492	0.00114275	0.0206951
17543474	P2ry4	pyrimidinergic receptor P2Y, G-protein coupled, 4	-1.56456	2.68389e-05	0.00212633
17346618	Nudt12	nudix (nucleoside diphosphate linked moiety X)-type motif 12	-1.56006	0.00239168	0.0328409
17328842	Prodh	proline dehydrogenase	-1.55878	0.00174626	0.0269601
17467209	Fam13a	family with sequence similarity 13, member A	-1.55787	1.52623e-05	0.001618
17527123	Acat1	acetyl-Coenzyme A acetyltransferase 1	-1.55774	0.00201453	0.0293485
17325497	Hgd	homogentisate 1, 2-dioxygenase	-1.55562	0.00024281	0.0075823
17486589	Slc27a5	solute carrier family 27 (fatty acid transporter), member 5	-1.54941	7.84892e-06	0.00117577
17273899	1110057K04Rik	RIKEN cDNA 1110057K04 gene	-1.54628	0.00182594	0.0277142
17329167	Clcn2	chloride channel 2	-1.5446	5.9537e-05	0.003269
17298910	Lrit1	leucine-rich repeat, immunoglobulin-like and transmembrane domains 1	-1.54435	8.30055e-06	0.00121151
17445565	Gm15611	predicted gene 15611	-1.544	0.00284452	0.0368211
17548055	LOC630751	interferon-inducible GTPase 1-like	-1.53793	0.000612896	0.0137569
17455554	N4bp2l1	NEDD4 binding protein 2-like 1	-1.52669	9.38373e-06	0.00126591
17530669	Acy1	aminoacylase 1	-1.52009	2.85139e-06	0.000736817
17236269	Pah	phenylalanine hydroxylase	-1.51959	0.000211099	0.00699527
17441595	Tbx3	T-box 3	-1.51133	7.08254e-06	0.00112626
17252912	Tlcd2	TLC domain containing 2	-1.50939	0.000166705	0.00605175
17248073			-1.50746	0.00329028	0.0407145
